# Supplementary material for: Polyketide synthases mutation in tuberculosis transmission revealed by whole genomic sequence, China, 2011–2019
Source: Front Genet. 2024 Jan 8;14:1217255. doi: 10.3389/fgene.2023.1217255 (PMC10800454; doi:10.3389/fgene.2023.1217255)
Supplement: Supplementary file 2 [file Table1.xlsx]

## Sheet: coverage-stats-snippy-filte (2)
#rname	startpos	endpos	numreads	covbases	coverage	meandepth	meanbaseq	meanmapq	sample_name	main_lin	sub_lin	geo_location	region	accession	study	object_status	bioproject_accession	biosample_accession	library_ID	title	library_strategy	library_source	library_selection	library_layout	platform	instrument_model	design_description	filetype	filename	filename2	filename3	filename4	assembly	fasta_file	study_accession	study_title	experiment_accession	experiment_title	experiment_desc	organism_taxid	organism_name	library_name	sample_accession	sample_title	instrument	instrument_model_desc	total_spots	total_size	run_total_spots
NC_000962	1	4411532	7159148	4366064	98.9693	243.351	69.8	59.2	T999	lineage2	lineage2.2.1	Shandong Province	Eastern China	SRR25534422	SRP453313	new	PRJNA1002108	SAMN36850035	T999	WGS of MTB: homo sapiens	WGS	GENOMIC	RANDOM	PAIRED	Illumina	Illumina HiSeq 4000	WGS of Mycobacterium tuberculosis strain, paired reads	fastq	T999.IS300_Clean.1.fastq.gz	T999.IS300_Clean.2.fastq.gz
NC_000962	1	4411532	7203911	4357452	98.7741	244.889	69.9	59.2	T998	lineage2	lineage2.2.1	Shandong Province	Eastern China	SRR25534423	SRP453313	new	PRJNA1002108	SAMN36850034	T998	WGS of MTB: homo sapiens	WGS	GENOMIC	RANDOM	PAIRED	Illumina	Illumina HiSeq 4000	WGS of Mycobacterium tuberculosis strain, paired reads	fastq	T998.IS300_Clean.1.fastq.gz	T998.IS300_Clean.2.fastq.gz
NC_000962	1	4411532	6969395	4361356	98.8626	236.848	69.9	59.1	T996	lineage2	lineage2.2.1	Shandong Province	Eastern China	SRR25534424	SRP453313	new	PRJNA1002108	SAMN36850033	T996	WGS of MTB: homo sapiens	WGS	GENOMIC	RANDOM	PAIRED	Illumina	Illumina HiSeq 4000	WGS of Mycobacterium tuberculosis strain, paired reads	fastq	T996.IS300_Clean.1.fastq.gz	T996.IS300_Clean.2.fastq.gz
NC_000962	1	4411532	6850351	4378788	99.2578	232.816	70	59.5	T995	lineage4	lineage4.4.2	Shandong Province	Eastern China	SRR25534425	SRP453313	new	PRJNA1002108	SAMN36850032	T995	WGS of MTB: homo sapiens	WGS	GENOMIC	RANDOM	PAIRED	Illumina	Illumina HiSeq 4000	WGS of Mycobacterium tuberculosis strain, paired reads	fastq	T995.IS300_Clean.1.fastq.gz	T995.IS300_Clean.2.fastq.gz
NC_000962	1	4411532	7195868	4382944	99.352	244.611	69.8	59.4	T994	lineage4	lineage4.5	Shandong Province	Eastern China	SRR25534426	SRP453313	new	PRJNA1002108	SAMN36850031	T994	WGS of MTB: homo sapiens	WGS	GENOMIC	RANDOM	PAIRED	Illumina	Illumina HiSeq 4000	WGS of Mycobacterium tuberculosis strain, paired reads	fastq	T994.IS300_Clean.1.fastq.gz	T994.IS300_Clean.2.fastq.gz
NC_000962	1	4411532	6978968	4361571	98.8675	237.194	69.9	59.1	T993	lineage2	lineage2.2.1	Shandong Province	Eastern China	SRR25534427	SRP453313	new	PRJNA1002108	SAMN36850030	T993	WGS of MTB: homo sapiens	WGS	GENOMIC	RANDOM	PAIRED	Illumina	Illumina HiSeq 4000	WGS of Mycobacterium tuberculosis strain, paired reads	fastq	T993.IS300_Clean.1.fastq.gz	T993.IS300_Clean.2.fastq.gz
NC_000962	1	4411532	7066356	4356791	98.7591	240.187	69.9	59.2	T991	lineage2	lineage2.2.1	Shandong Province	Eastern China	SRR25534428	SRP453313	new	PRJNA1002108	SAMN36850029	T991	WGS of MTB: homo sapiens	WGS	GENOMIC	RANDOM	PAIRED	Illumina	Illumina HiSeq 4000	WGS of Mycobacterium tuberculosis strain, paired reads	fastq	T991.IS300_Clean.1.fastq.gz	T991.IS300_Clean.2.fastq.gz
NC_000962	1	4411532	7032939	4351884	98.6479	239.028	69.8	59.1	T990	lineage2	lineage2.2.1	Shandong Province	Eastern China	SRR25534429	SRP453313	new	PRJNA1002108	SAMN36850028	T990	WGS of MTB: homo sapiens	WGS	GENOMIC	RANDOM	PAIRED	Illumina	Illumina HiSeq 4000	WGS of Mycobacterium tuberculosis strain, paired reads	fastq	T990.IS300_Clean.1.fastq.gz	T990.IS300_Clean.2.fastq.gz
NC_000962	1	4411532	7169416	4355967	98.7405	243.706	69.8	59.2	T989	lineage2	lineage2.2.1	Shandong Province	Eastern China	SRR25534430	SRP453313	new	PRJNA1002108	SAMN36850027	T989	WGS of MTB: homo sapiens	WGS	GENOMIC	RANDOM	PAIRED	Illumina	Illumina HiSeq 4000	WGS of Mycobacterium tuberculosis strain, paired reads	fastq	T989.IS300_Clean.1.fastq.gz	T989.IS300_Clean.2.fastq.gz
NC_000962	1	4411532	7182363	4377119	99.2199	244.145	69.8	59.5	T988	lineage4	lineage4.4.2	Shandong Province	Eastern China	SRR25534432	SRP453313	new	PRJNA1002108	SAMN36850026	T988	WGS of MTB: homo sapiens	WGS	GENOMIC	RANDOM	PAIRED	Illumina	Illumina HiSeq 4000	WGS of Mycobacterium tuberculosis strain, paired reads	fastq	T988.IS300_Clean.1.fastq.gz	T988.IS300_Clean.2.fastq.gz
NC_000962	1	4411532	7144189	4354760	98.7131	242.844	69.8	59.3	T987	lineage2	lineage2.2.1	Shandong Province	Eastern China	SRR25534433	SRP453313	new	PRJNA1002108	SAMN36850025	T987	WGS of MTB: homo sapiens	WGS	GENOMIC	RANDOM	PAIRED	Illumina	Illumina HiSeq 4000	WGS of Mycobacterium tuberculosis strain, paired reads	fastq	T987.IS300_Clean.1.fastq.gz	T987.IS300_Clean.2.fastq.gz
NC_000962	1	4411532	6992127	4379692	99.2783	237.643	69.9	59.5	T986	lineage4	lineage4.2.2	Shandong Province	Eastern China	SRR25534434	SRP453313	new	PRJNA1002108	SAMN36850024	T986	WGS of MTB: homo sapiens	WGS	GENOMIC	RANDOM	PAIRED	Illumina	Illumina HiSeq 4000	WGS of Mycobacterium tuberculosis strain, paired reads	fastq	T986.IS300_Clean.1.fastq.gz	T986.IS300_Clean.2.fastq.gz
NC_000962	1	4411532	7167928	4350235	98.6105	243.656	69.8	59.1	T985	lineage2	lineage2.2.1	Shandong Province	Eastern China	SRR25534435	SRP453313	new	PRJNA1002108	SAMN36850023	T985	WGS of MTB: homo sapiens	WGS	GENOMIC	RANDOM	PAIRED	Illumina	Illumina HiSeq 4000	WGS of Mycobacterium tuberculosis strain, paired reads	fastq	T985.IS300_Clean.1.fastq.gz	T985.IS300_Clean.2.fastq.gz
NC_000962	1	4411532	7008429	4360715	98.8481	238.205	70	59.1	T984	lineage2	lineage2.2.1	Shandong Province	Eastern China	SRR25534436	SRP453313	new	PRJNA1002108	SAMN36850022	T984	WGS of MTB: homo sapiens	WGS	GENOMIC	RANDOM	PAIRED	Illumina	Illumina HiSeq 4000	WGS of Mycobacterium tuberculosis strain, paired reads	fastq	T984.IS300_Clean.1.fastq.gz	T984.IS300_Clean.2.fastq.gz
NC_000962	1	4411532	6922356	4362870	98.8969	235.259	70.1	59.1	T983	lineage2	lineage2.2.1	Shandong Province	Eastern China	SRR25534437	SRP453313	new	PRJNA1002108	SAMN36850021	T983	WGS of MTB: homo sapiens	WGS	GENOMIC	RANDOM	PAIRED	Illumina	Illumina HiSeq 4000	WGS of Mycobacterium tuberculosis strain, paired reads	fastq	T983.IS300_Clean.1.fastq.gz	T983.IS300_Clean.2.fastq.gz
NC_000962	1	4411532	6807911	4358710	98.8026	231.385	70	59.1	T980	lineage2	lineage2.2.1	Shandong Province	Eastern China	SRR25534150	SRP453313	new	PRJNA1002108	SAMN36850020	T980	WGS of MTB: homo sapiens	WGS	GENOMIC	RANDOM	PAIRED	Illumina	Illumina HiSeq 4000	WGS of Mycobacterium tuberculosis strain, paired reads	fastq	T980.IS300_Clean.1.fastq.gz	T980.IS300_Clean.2.fastq.gz
NC_000962	1	4411532	7054055	4367234	98.9959	239.759	70	59.1	T979	lineage2	lineage2.2.1	Shandong Province	Eastern China	SRR25534151	SRP453313	new	PRJNA1002108	SAMN36850019	T979	WGS of MTB: homo sapiens	WGS	GENOMIC	RANDOM	PAIRED	Illumina	Illumina HiSeq 4000	WGS of Mycobacterium tuberculosis strain, paired reads	fastq	T979.IS300_Clean.1.fastq.gz	T979.IS300_Clean.2.fastq.gz
NC_000962	1	4411532	6953384	4364529	98.9345	236.314	69.9	59.1	T977	lineage2	lineage2.2.1	Shandong Province	Eastern China	SRR25534152	SRP453313	new	PRJNA1002108	SAMN36850018	T977	WGS of MTB: homo sapiens	WGS	GENOMIC	RANDOM	PAIRED	Illumina	Illumina HiSeq 4000	WGS of Mycobacterium tuberculosis strain, paired reads	fastq	T977.IS300_Clean.1.fastq.gz	T977.IS300_Clean.2.fastq.gz
NC_000962	1	4411532	6915780	4361240	98.86	235.037	70	59.1	T975	lineage2	lineage2.2.1	Shandong Province	Eastern China	SRR25534153	SRP453313	new	PRJNA1002108	SAMN36850017	T975	WGS of MTB: homo sapiens	WGS	GENOMIC	RANDOM	PAIRED	Illumina	Illumina HiSeq 4000	WGS of Mycobacterium tuberculosis strain, paired reads	fastq	T975.IS300_Clean.1.fastq.gz	T975.IS300_Clean.2.fastq.gz
NC_000962	1	4411532	7069260	4359384	98.8179	240.285	69.9	59.2	T974	lineage2	lineage2.2.1	Shandong Province	Eastern China	SRR25534155	SRP453313	new	PRJNA1002108	SAMN36850016	T974	WGS of MTB: homo sapiens	WGS	GENOMIC	RANDOM	PAIRED	Illumina	Illumina HiSeq 4000	WGS of Mycobacterium tuberculosis strain, paired reads	fastq	T974.IS300_Clean.1.fastq.gz	T974.IS300_Clean.2.fastq.gz
NC_000962	1	4411532	6954525	4359323	98.8165	236.372	70.1	59.2	T972	lineage2	lineage2.2.1	Shandong Province	Eastern China	SRR25534156	SRP453313	new	PRJNA1002108	SAMN36850015	T972	WGS of MTB: homo sapiens	WGS	GENOMIC	RANDOM	PAIRED	Illumina	Illumina HiSeq 4000	WGS of Mycobacterium tuberculosis strain, paired reads	fastq	T972.IS300_Clean.1.fastq.gz	T972.IS300_Clean.2.fastq.gz
NC_000962	1	4411532	7039564	4362311	98.8843	239.281	69.9	59.3	T971	lineage2	lineage2.2.1	Shandong Province	Eastern China	SRR25534157	SRP453313	new	PRJNA1002108	SAMN36850014	T971	WGS of MTB: homo sapiens	WGS	GENOMIC	RANDOM	PAIRED	Illumina	Illumina HiSeq 4000	WGS of Mycobacterium tuberculosis strain, paired reads	fastq	T971.IS300_Clean.1.fastq.gz	T971.IS300_Clean.2.fastq.gz
NC_000962	1	4411532	7033089	4365425	98.9549	239.055	70	59.2	T970	lineage2	lineage2.2.1	Shandong Province	Eastern China	SRR25534158	SRP453313	new	PRJNA1002108	SAMN36850013	T970	WGS of MTB: homo sapiens	WGS	GENOMIC	RANDOM	PAIRED	Illumina	Illumina HiSeq 4000	WGS of Mycobacterium tuberculosis strain, paired reads	fastq	T970.IS300_Clean.1.fastq.gz	T970.IS300_Clean.2.fastq.gz
NC_000962	1	4411532	7185669	4354412	98.7052	244.254	69.8	59.2	T969	lineage2	lineage2.2.1	Shandong Province	Eastern China	SRR25534159	SRP453313	new	PRJNA1002108	SAMN36850012	T969	WGS of MTB: homo sapiens	WGS	GENOMIC	RANDOM	PAIRED	Illumina	Illumina HiSeq 4000	WGS of Mycobacterium tuberculosis strain, paired reads	fastq	T969.IS300_Clean.1.fastq.gz	T969.IS300_Clean.2.fastq.gz
NC_000962	1	4411532	6932223	4357757	98.781	235.653	69.9	59.2	T968	lineage2	lineage2.2.1	Shandong Province	Eastern China	SRR25534160	SRP453313	new	PRJNA1002108	SAMN36850011	T968	WGS of MTB: homo sapiens	WGS	GENOMIC	RANDOM	PAIRED	Illumina	Illumina HiSeq 4000	WGS of Mycobacterium tuberculosis strain, paired reads	fastq	T968.IS300_Clean.1.fastq.gz	T968.IS300_Clean.2.fastq.gz
NC_000962	1	4411532	6994972	4362085	98.8791	237.757	69.9	59.3	T967	lineage2	lineage2.2.1	Shandong Province	Eastern China	SRR25534161	SRP453313	new	PRJNA1002108	SAMN36850010	T967	WGS of MTB: homo sapiens	WGS	GENOMIC	RANDOM	PAIRED	Illumina	Illumina HiSeq 4000	WGS of Mycobacterium tuberculosis strain, paired reads	fastq	T967.IS300_Clean.1.fastq.gz	T967.IS300_Clean.2.fastq.gz
NC_000962	1	4411532	7039238	4360914	98.8526	239.269	69.9	59.1	T966	lineage2	lineage2.2.1	Shandong Province	Eastern China	SRR25534162	SRP453313	new	PRJNA1002108	SAMN36850009	T966	WGS of MTB: homo sapiens	WGS	GENOMIC	RANDOM	PAIRED	Illumina	Illumina HiSeq 4000	WGS of Mycobacterium tuberculosis strain, paired reads	fastq	T966.IS300_Clean.1.fastq.gz	T966.IS300_Clean.2.fastq.gz
NC_000962	1	4411532	7205489	4396749	99.6649	244.901	69.3	59.1	T965	lineage2	lineage2.2.1	Shandong Province	Eastern China	SRR25534163	SRP453313	new	PRJNA1002108	SAMN36850008	T965	WGS of MTB: homo sapiens	WGS	GENOMIC	RANDOM	PAIRED	Illumina	Illumina HiSeq 4000	WGS of Mycobacterium tuberculosis strain, paired reads	fastq	T965.IS300_Clean.1.fastq.gz	T965.IS300_Clean.2.fastq.gz
NC_000962	1	4411532	6850280	4381822	99.3265	232.836	69.8	59.1	T964	lineage2	lineage2.2.1	Shandong Province	Eastern China	SRR25534164	SRP453313	new	PRJNA1002108	SAMN36850007	T964	WGS of MTB: homo sapiens	WGS	GENOMIC	RANDOM	PAIRED	Illumina	Illumina HiSeq 4000	WGS of Mycobacterium tuberculosis strain, paired reads	fastq	T964.IS300_Clean.1.fastq.gz	T964.IS300_Clean.2.fastq.gz
NC_000962	1	4411532	7052747	4374862	99.1688	239.688	69.3	59.2	T963	lineage2	lineage2.2.1	Shandong Province	Eastern China	SRR25534166	SRP453313	new	PRJNA1002108	SAMN36850006	T963	WGS of MTB: homo sapiens	WGS	GENOMIC	RANDOM	PAIRED	Illumina	Illumina HiSeq 4000	WGS of Mycobacterium tuberculosis strain, paired reads	fastq	T963.IS300_Clean.1.fastq.gz	T963.IS300_Clean.2.fastq.gz
NC_000962	1	4411532	6933856	4379418	99.272	235.666	69.2	59.1	T962	lineage2	lineage2.2.1	Shandong Province	Eastern China	SRR25534167	SRP453313	new	PRJNA1002108	SAMN36850005	T962	WGS of MTB: homo sapiens	WGS	GENOMIC	RANDOM	PAIRED	Illumina	Illumina HiSeq 4000	WGS of Mycobacterium tuberculosis strain, paired reads	fastq	T962.IS300_Clean.1.fastq.gz	T962.IS300_Clean.2.fastq.gz
NC_000962	1	4411532	6802538	4382010	99.3308	231.202	69.2	59.2	T961	lineage2	lineage2.2.1	Shandong Province	Eastern China	SRR25534168	SRP453313	new	PRJNA1002108	SAMN36850004	T961	WGS of MTB: homo sapiens	WGS	GENOMIC	RANDOM	PAIRED	Illumina	Illumina HiSeq 4000	WGS of Mycobacterium tuberculosis strain, paired reads	fastq	T961.IS300_Clean.1.fastq.gz	T961.IS300_Clean.2.fastq.gz
NC_000962	1	4411532	7052401	4377787	99.2351	239.664	69.4	59.2	T960	lineage2	lineage2.2.1	Shandong Province	Eastern China	SRR25534169	SRP453313	new	PRJNA1002108	SAMN36850003	T960	WGS of MTB: homo sapiens	WGS	GENOMIC	RANDOM	PAIRED	Illumina	Illumina HiSeq 4000	WGS of Mycobacterium tuberculosis strain, paired reads	fastq	T960.IS300_Clean.1.fastq.gz	T960.IS300_Clean.2.fastq.gz
NC_000962	1	4411532	6878458	4390929	99.533	233.772	70	59.3	T959	lineage4	lineage4.4	Shandong Province	Eastern China	SRR25534170	SRP453313	new	PRJNA1002108	SAMN36850002	T959	WGS of MTB: homo sapiens	WGS	GENOMIC	RANDOM	PAIRED	Illumina	Illumina HiSeq 4000	WGS of Mycobacterium tuberculosis strain, paired reads	fastq	T959.IS300_Clean.1.fastq.gz	T959.IS300_Clean.2.fastq.gz
NC_000962	1	4411532	7011017	4372536	99.116	238.279	69.8	59.1	T958	lineage2	lineage2.2.1	Shandong Province	Eastern China	SRR25534171	SRP453313	new	PRJNA1002108	SAMN36850001	T958	WGS of MTB: homo sapiens	WGS	GENOMIC	RANDOM	PAIRED	Illumina	Illumina HiSeq 4000	WGS of Mycobacterium tuberculosis strain, paired reads	fastq	T958.IS300_Clean.1.fastq.gz	T958.IS300_Clean.2.fastq.gz
NC_000962	1	4411532	6745343	4388957	99.4883	229.295	69.1	59.3	T957	lineage4	lineage4.4.2	Shandong Province	Eastern China	SRR25534172	SRP453313	new	PRJNA1002108	SAMN36850000	T957	WGS of MTB: homo sapiens	WGS	GENOMIC	RANDOM	PAIRED	Illumina	Illumina HiSeq 4000	WGS of Mycobacterium tuberculosis strain, paired reads	fastq	T957.IS300_Clean.1.fastq.gz	T957.IS300_Clean.2.fastq.gz
NC_000962	1	4411532	7121229	4377555	99.2298	242.017	69	59.2	T956	lineage2	lineage2.2.1	Shandong Province	Eastern China	SRR25534173	SRP453313	new	PRJNA1002108	SAMN36849999	T956	WGS of MTB: homo sapiens	WGS	GENOMIC	RANDOM	PAIRED	Illumina	Illumina HiSeq 4000	WGS of Mycobacterium tuberculosis strain, paired reads	fastq	T956.IS300_Clean.1.fastq.gz	T956.IS300_Clean.2.fastq.gz
NC_000962	1	4411532	6941360	4377799	99.2353	235.895	69.1	59.2	T955	lineage2	lineage2.2.1	Shandong Province	Eastern China	SRR25534174	SRP453313	new	PRJNA1002108	SAMN36849998	T955	WGS of MTB: homo sapiens	WGS	GENOMIC	RANDOM	PAIRED	Illumina	Illumina HiSeq 4000	WGS of Mycobacterium tuberculosis strain, paired reads	fastq	T955.IS300_Clean.1.fastq.gz	T955.IS300_Clean.2.fastq.gz
NC_000962	1	4411532	6977928	4365724	98.9616	237.176	70	59.2	T954	lineage2	lineage2.2.1	Shandong Province	Eastern China	SRR25534175	SRP453313	new	PRJNA1002108	SAMN36849997	T954	WGS of MTB: homo sapiens	WGS	GENOMIC	RANDOM	PAIRED	Illumina	Illumina HiSeq 4000	WGS of Mycobacterium tuberculosis strain, paired reads	fastq	T954.IS300_Clean.1.fastq.gz	T954.IS300_Clean.2.fastq.gz
NC_000962	1	4411532	5660037	4364922	98.9435	192.362	70	59.2	T953	lineage2	lineage2.2.1	Shandong Province	Eastern China	SRR25534177	SRP453313	new	PRJNA1002108	SAMN36849996	T953	WGS of MTB: homo sapiens	WGS	GENOMIC	RANDOM	PAIRED	Illumina	Illumina HiSeq 4000	WGS of Mycobacterium tuberculosis strain, paired reads	fastq	T953.IS300_Clean.1.fastq.gz	T953.IS300_Clean.2.fastq.gz
NC_000962	1	4411532	6696962	4369508	99.0474	227.632	70	59.2	T952	lineage2	lineage2.2.1	Shandong Province	Eastern China	SRR25534178	SRP453313	new	PRJNA1002108	SAMN36849995	T952	WGS of MTB: homo sapiens	WGS	GENOMIC	RANDOM	PAIRED	Illumina	Illumina HiSeq 4000	WGS of Mycobacterium tuberculosis strain, paired reads	fastq	T952.IS300_Clean.1.fastq.gz	T952.IS300_Clean.2.fastq.gz
NC_000962	1	4411532	7044843	4379846	99.2817	239.471	70	59.3	T951	lineage2	lineage2.2.1	Shandong Province	Eastern China	SRR25534179	SRP453313	new	PRJNA1002108	SAMN36849994	T951	WGS of MTB: homo sapiens	WGS	GENOMIC	RANDOM	PAIRED	Illumina	Illumina HiSeq 4000	WGS of Mycobacterium tuberculosis strain, paired reads	fastq	T951.IS300_Clean.1.fastq.gz	T951.IS300_Clean.2.fastq.gz
NC_000962	1	4411532	7055232	4367484	99.0015	239.802	69.9	59.2	T950	lineage2	lineage2.2.1	Shandong Province	Eastern China	SRR25534180	SRP453313	new	PRJNA1002108	SAMN36849993	T950	WGS of MTB: homo sapiens	WGS	GENOMIC	RANDOM	PAIRED	Illumina	Illumina HiSeq 4000	WGS of Mycobacterium tuberculosis strain, paired reads	fastq	T950.IS300_Clean.1.fastq.gz	T950.IS300_Clean.2.fastq.gz
NC_000962	1	4411532	7195016	4356130	98.7442	244.57	69.8	59.2	T949	lineage2	lineage2.2.1	Shandong Province	Eastern China	SRR25534181	SRP453313	new	PRJNA1002108	SAMN36849992	T949	WGS of MTB: homo sapiens	WGS	GENOMIC	RANDOM	PAIRED	Illumina	Illumina HiSeq 4000	WGS of Mycobacterium tuberculosis strain, paired reads	fastq	T949.IS300_Clean.1.fastq.gz	T949.IS300_Clean.2.fastq.gz
NC_000962	1	4411532	7032790	4389807	99.5075	239.034	69.9	59.4	T947	lineage4	lineage4.4.2	Shandong Province	Eastern China	SRR25534214	SRP453313	new	PRJNA1002108	SAMN36849991	T947	WGS of MTB: homo sapiens	WGS	GENOMIC	RANDOM	PAIRED	Illumina	Illumina HiSeq 4000	WGS of Mycobacterium tuberculosis strain, paired reads	fastq	T947.IS300_Clean.1.fastq.gz	T947.IS300_Clean.2.fastq.gz
NC_000962	1	4411532	6835495	4362652	98.892	232.292	70	59.1	T946	lineage2	lineage2.2.1	Shandong Province	Eastern China	SRR25534215	SRP453313	new	PRJNA1002108	SAMN36849990	T946	WGS of MTB: homo sapiens	WGS	GENOMIC	RANDOM	PAIRED	Illumina	Illumina HiSeq 4000	WGS of Mycobacterium tuberculosis strain, paired reads	fastq	T946.IS300_Clean.1.fastq.gz	T946.IS300_Clean.2.fastq.gz
NC_000962	1	4411532	7043320	4358886	98.8066	239.382	69.9	59.2	T945	lineage2	lineage2.2.1	Shandong Province	Eastern China	SRR25534216	SRP453313	new	PRJNA1002108	SAMN36849989	T945	WGS of MTB: homo sapiens	WGS	GENOMIC	RANDOM	PAIRED	Illumina	Illumina HiSeq 4000	WGS of Mycobacterium tuberculosis strain, paired reads	fastq	T945.IS300_Clean.1.fastq.gz	T945.IS300_Clean.2.fastq.gz
NC_000962	1	4411532	7077958	4355511	98.7301	240.576	69.8	59.2	T944	lineage2	lineage2.2.1	Shandong Province	Eastern China	SRR25534217	SRP453313	new	PRJNA1002108	SAMN36849988	T944	WGS of MTB: homo sapiens	WGS	GENOMIC	RANDOM	PAIRED	Illumina	Illumina HiSeq 4000	WGS of Mycobacterium tuberculosis strain, paired reads	fastq	T944.IS300_Clean.1.fastq.gz	T944.IS300_Clean.2.fastq.gz
NC_000962	1	4411532	6883618	4382770	99.348	233.929	70	59.4	T942	lineage4	lineage4.4.2	Shandong Province	Eastern China	SRR25534218	SRP453313	new	PRJNA1002108	SAMN36849987	T942	WGS of MTB: homo sapiens	WGS	GENOMIC	RANDOM	PAIRED	Illumina	Illumina HiSeq 4000	WGS of Mycobacterium tuberculosis strain, paired reads	fastq	T942.IS300_Clean.1.fastq.gz	T942.IS300_Clean.2.fastq.gz
NC_000962	1	4411532	7058472	4360656	98.8467	239.908	69.9	59.1	T941	lineage2	lineage2.2.1	Shandong Province	Eastern China	SRR25534220	SRP453313	new	PRJNA1002108	SAMN36849986	T941	WGS of MTB: homo sapiens	WGS	GENOMIC	RANDOM	PAIRED	Illumina	Illumina HiSeq 4000	WGS of Mycobacterium tuberculosis strain, paired reads	fastq	T941.IS300_Clean.1.fastq.gz	T941.IS300_Clean.2.fastq.gz
NC_000962	1	4411532	7126872	4359195	98.8136	242.249	69.8	59.3	T940	lineage2	lineage2.2.1	Shandong Province	Eastern China	SRR25534221	SRP453313	new	PRJNA1002108	SAMN36849985	T940	WGS of MTB: homo sapiens	WGS	GENOMIC	RANDOM	PAIRED	Illumina	Illumina HiSeq 4000	WGS of Mycobacterium tuberculosis strain, paired reads	fastq	T940.IS300_Clean.1.fastq.gz	T940.IS300_Clean.2.fastq.gz
NC_000962	1	4411532	7095202	4358527	98.7985	241.169	69.9	59.1	T939	lineage2	lineage2.2.1	Shandong Province	Eastern China	SRR25534222	SRP453313	new	PRJNA1002108	SAMN36849984	T939	WGS of MTB: homo sapiens	WGS	GENOMIC	RANDOM	PAIRED	Illumina	Illumina HiSeq 4000	WGS of Mycobacterium tuberculosis strain, paired reads	fastq	T939.IS300_Clean.1.fastq.gz	T939.IS300_Clean.2.fastq.gz
NC_000962	1	4411532	7082551	4359365	98.8175	240.718	69.9	59.1	T938	lineage2	lineage2.2.1	Shandong Province	Eastern China	SRR25534223	SRP453313	new	PRJNA1002108	SAMN36849983	T938	WGS of MTB: homo sapiens	WGS	GENOMIC	RANDOM	PAIRED	Illumina	Illumina HiSeq 4000	WGS of Mycobacterium tuberculosis strain, paired reads	fastq	T938.IS300_Clean.1.fastq.gz	T938.IS300_Clean.2.fastq.gz
NC_000962	1	4411532	7032101	4363957	98.9216	239.006	69.8	59.2	T937	lineage2	lineage2.2.1	Shandong Province	Eastern China	SRR25534224	SRP453313	new	PRJNA1002108	SAMN36849982	T937	WGS of MTB: homo sapiens	WGS	GENOMIC	RANDOM	PAIRED	Illumina	Illumina HiSeq 4000	WGS of Mycobacterium tuberculosis strain, paired reads	fastq	T937.IS300_Clean.1.fastq.gz	T937.IS300_Clean.2.fastq.gz
NC_000962	1	4411532	7038860	4355912	98.7392	239.242	69.8	59.2	T936	lineage2	lineage2.2.1	Shandong Province	Eastern China	SRR25534225	SRP453313	new	PRJNA1002108	SAMN36849981	T936	WGS of MTB: homo sapiens	WGS	GENOMIC	RANDOM	PAIRED	Illumina	Illumina HiSeq 4000	WGS of Mycobacterium tuberculosis strain, paired reads	fastq	T936.IS300_Clean.1.fastq.gz	T936.IS300_Clean.2.fastq.gz
NC_000962	1	4411532	7075919	4356427	98.7509	240.497	69.9	59.3	T935	lineage2	lineage2.2.2;lineage2.2.1	Shandong Province	Eastern China
NC_000962	1	4411532	6526568	4362477	98.888	221.827	69.9	59.2	T934	lineage2	lineage2.2.1	Shandong Province	Eastern China	SRR25534226	SRP453313	new	PRJNA1002108	SAMN36849980	T934	WGS of MTB: homo sapiens	WGS	GENOMIC	RANDOM	PAIRED	Illumina	Illumina HiSeq 4000	WGS of Mycobacterium tuberculosis strain, paired reads	fastq	T934.IS300_Clean.1.fastq.gz	T934.IS300_Clean.2.fastq.gz
NC_000962	1	4411532	7232395	4384447	99.386	245.822	69.4	59.3	T933	lineage2	lineage2.2.2	Shandong Province	Eastern China	SRR25534227	SRP453313	new	PRJNA1002108	SAMN36849979	T933	WGS of MTB: homo sapiens	WGS	GENOMIC	RANDOM	PAIRED	Illumina	Illumina HiSeq 4000	WGS of Mycobacterium tuberculosis strain, paired reads	fastq	T933.IS300_Clean.1.fastq.gz	T933.IS300_Clean.2.fastq.gz
NC_000962	1	4411532	7252150	4384546	99.3883	246.501	69.3	59.1	T932	lineage2	lineage2.2.1	Shandong Province	Eastern China	SRR25534228	SRP453313	new	PRJNA1002108	SAMN36849978	T932	WGS of MTB: homo sapiens	WGS	GENOMIC	RANDOM	PAIRED	Illumina	Illumina HiSeq 4000	WGS of Mycobacterium tuberculosis strain, paired reads	fastq	T932.IS300_Clean.1.fastq.gz	T932.IS300_Clean.2.fastq.gz
NC_000962	1	4411532	7064893	4351078	98.6296	240.129	69.6	59.2	T931	lineage2	lineage2.2.1	Shandong Province	Eastern China	SRR25534229	SRP453313	new	PRJNA1002108	SAMN36849977	T931	WGS of MTB: homo sapiens	WGS	GENOMIC	RANDOM	PAIRED	Illumina	Illumina HiSeq 4000	WGS of Mycobacterium tuberculosis strain, paired reads	fastq	T931.IS300_Clean.1.fastq.gz	T931.IS300_Clean.2.fastq.gz
NC_000962	1	4411532	7219292	4381901	99.3283	245.39	69.5	59.1	T930	lineage2	lineage2.2.1	Shandong Province	Eastern China	SRR25534232	SRP453313	new	PRJNA1002108	SAMN36849976	T930	WGS of MTB: homo sapiens	WGS	GENOMIC	RANDOM	PAIRED	Illumina	Illumina HiSeq 4000	WGS of Mycobacterium tuberculosis strain, paired reads	fastq	T930.IS300_Clean.1.fastq.gz	T930.IS300_Clean.2.fastq.gz
NC_000962	1	4411532	6833756	4383739	99.37	232.285	69.4	59.1	T929	lineage2	lineage2.2.1	Shandong Province	Eastern China	SRR25534233	SRP453313	new	PRJNA1002108	SAMN36849975	T929	WGS of MTB: homo sapiens	WGS	GENOMIC	RANDOM	PAIRED	Illumina	Illumina HiSeq 4000	WGS of Mycobacterium tuberculosis strain, paired reads	fastq	T929.IS300_Clean.1.fastq.gz	T929.IS300_Clean.2.fastq.gz
NC_000962	1	4411532	7278651	4384266	99.3819	247.41	69.3	59.1	T927	lineage2	lineage2.2.1	Shandong Province	Eastern China	SRR25534234	SRP453313	new	PRJNA1002108	SAMN36849974	T927	WGS of MTB: homo sapiens	WGS	GENOMIC	RANDOM	PAIRED	Illumina	Illumina HiSeq 4000	WGS of Mycobacterium tuberculosis strain, paired reads	fastq	T927.IS300_Clean.1.fastq.gz	T927.IS300_Clean.2.fastq.gz
NC_000962	1	4411532	7233313	4395984	99.6476	245.875	69.3	59.5	T926	lineage4	lineage4.2.2	Shandong Province	Eastern China	SRR25534235	SRP453313	new	PRJNA1002108	SAMN36849973	T926	WGS of MTB: homo sapiens	WGS	GENOMIC	RANDOM	PAIRED	Illumina	Illumina HiSeq 4000	WGS of Mycobacterium tuberculosis strain, paired reads	fastq	T926.IS300_Clean.1.fastq.gz	T926.IS300_Clean.2.fastq.gz
NC_000962	1	4411532	6959066	4358369	98.7949	236.509	69.9	59.1	T923	lineage2	lineage2.2.1	Shandong Province	Eastern China	SRR25534236	SRP453313	new	PRJNA1002108	SAMN36849972	T923	WGS of MTB: homo sapiens	WGS	GENOMIC	RANDOM	PAIRED	Illumina	Illumina HiSeq 4000	WGS of Mycobacterium tuberculosis strain, paired reads	fastq	T923.IS300_Clean.1.fastq.gz	T923.IS300_Clean.2.fastq.gz
NC_000962	1	4411532	7222368	4394093	99.6047	245.486	69.2	59.1	T921	lineage2	lineage2.2.1	Shandong Province	Eastern China	SRR25534237	SRP453313	new	PRJNA1002108	SAMN36849971	T921	WGS of MTB: homo sapiens	WGS	GENOMIC	RANDOM	PAIRED	Illumina	Illumina HiSeq 4000	WGS of Mycobacterium tuberculosis strain, paired reads	fastq	T921.IS300_Clean.1.fastq.gz	T921.IS300_Clean.2.fastq.gz
NC_000962	1	4411532	7092063	4395064	99.6267	241.032	69.4	59.1	T920	lineage2	lineage2.2.1	Shandong Province	Eastern China	SRR25534238	SRP453313	new	PRJNA1002108	SAMN36849970	T920	WGS of MTB: homo sapiens	WGS	GENOMIC	RANDOM	PAIRED	Illumina	Illumina HiSeq 4000	WGS of Mycobacterium tuberculosis strain, paired reads	fastq	T920.IS300_Clean.1.fastq.gz	T920.IS300_Clean.2.fastq.gz
NC_000962	1	4411532	6703900	4399370	99.7243	227.848	69.3	59.5	T919	lineage4	lineage4.4.2	Shandong Province	Eastern China	SRR25534239	SRP453313	new	PRJNA1002108	SAMN36849969	T919	WGS of MTB: homo sapiens	WGS	GENOMIC	RANDOM	PAIRED	Illumina	Illumina HiSeq 4000	WGS of Mycobacterium tuberculosis strain, paired reads	fastq	T919.IS300_Clean.1.fastq.gz	T919.IS300_Clean.2.fastq.gz
NC_000962	1	4411532	6799258	4382249	99.3362	231.075	69.3	59.1	T918	lineage2	lineage2.2.1	Shandong Province	Eastern China	SRR25534240	SRP453313	new	PRJNA1002108	SAMN36849968	T918	WGS of MTB: homo sapiens	WGS	GENOMIC	RANDOM	PAIRED	Illumina	Illumina HiSeq 4000	WGS of Mycobacterium tuberculosis strain, paired reads	fastq	T918.IS300_Clean.1.fastq.gz	T918.IS300_Clean.2.fastq.gz
NC_000962	1	4411532	7037046	4365943	98.9666	239.181	69.9	59.2	T917	lineage2	lineage2.2.1	Shandong Province	Eastern China	SRR25534241	SRP453313	new	PRJNA1002108	SAMN36849967	T917	WGS of MTB: homo sapiens	WGS	GENOMIC	RANDOM	PAIRED	Illumina	Illumina HiSeq 4000	WGS of Mycobacterium tuberculosis strain, paired reads	fastq	T917.IS300_Clean.1.fastq.gz	T917.IS300_Clean.2.fastq.gz
NC_000962	1	4411532	6943714	4409761	99.9599	236.001	69.9	59.4	T916	lineage4	lineage4.4.2	Shandong Province	Eastern China	SRR25534243	SRP453313	new	PRJNA1002108	SAMN36849966	T916	WGS of MTB: homo sapiens	WGS	GENOMIC	RANDOM	PAIRED	Illumina	Illumina HiSeq 4000	WGS of Mycobacterium tuberculosis strain, paired reads	fastq	T916.IS300_Clean.1.fastq.gz	T916.IS300_Clean.2.fastq.gz
NC_000962	1	4411532	7026904	4387819	99.4625	238.84	69.8	59.1	T914	lineage2	lineage2.2.1	Shandong Province	Eastern China	SRR25534244	SRP453313	new	PRJNA1002108	SAMN36849965	T914	WGS of MTB: homo sapiens	WGS	GENOMIC	RANDOM	PAIRED	Illumina	Illumina HiSeq 4000	WGS of Mycobacterium tuberculosis strain, paired reads	fastq	T914.IS300_Clean.1.fastq.gz	T914.IS300_Clean.2.fastq.gz
NC_000962	1	4411532	6976068	4383715	99.3694	237.113	69.8	59.2	T913	lineage2	lineage2.2.1	Shandong Province	Eastern China	SRR25534245	SRP453313	new	PRJNA1002108	SAMN36849964	T913	WGS of MTB: homo sapiens	WGS	GENOMIC	RANDOM	PAIRED	Illumina	Illumina HiSeq 4000	WGS of Mycobacterium tuberculosis strain, paired reads	fastq	T913.IS300_Clean.1.fastq.gz	T913.IS300_Clean.2.fastq.gz
NC_000962	1	4411532	6984914	4381674	99.3232	237.41	69.8	59.2	T912	lineage2	lineage2.2.1	Shandong Province	Eastern China	SRR25534310	SRP453313	new	PRJNA1002108	SAMN36849963	T912	WGS of MTB: homo sapiens	WGS	GENOMIC	RANDOM	PAIRED	Illumina	Illumina HiSeq 4000	WGS of Mycobacterium tuberculosis strain, paired reads	fastq	T912.IS300_Clean.1.fastq.gz	T912.IS300_Clean.2.fastq.gz
NC_000962	1	4411532	6942292	4383897	99.3736	235.958	69.9	59.1	T911	lineage2	lineage2.2.1	Shandong Province	Eastern China	SRR25534311	SRP453313	new	PRJNA1002108	SAMN36849962	T911	WGS of MTB: homo sapiens	WGS	GENOMIC	RANDOM	PAIRED	Illumina	Illumina HiSeq 4000	WGS of Mycobacterium tuberculosis strain, paired reads	fastq	T911.IS300_Clean.1.fastq.gz	T911.IS300_Clean.2.fastq.gz
NC_000962	1	4411532	6989924	4385179	99.4026	237.594	69.8	59.1	T910	lineage2	lineage2.2.1	Shandong Province	Eastern China	SRR25534312	SRP453313	new	PRJNA1002108	SAMN36849961	T910	WGS of MTB: homo sapiens	WGS	GENOMIC	RANDOM	PAIRED	Illumina	Illumina HiSeq 4000	WGS of Mycobacterium tuberculosis strain, paired reads	fastq	T910.IS300_Clean.1.fastq.gz	T910.IS300_Clean.2.fastq.gz
NC_000962	1	4411532	7060636	4357157	98.7674	239.979	69.9	59.1	T907	lineage2	lineage2.2.1	Shandong Province	Eastern China	SRR25534313	SRP453313	new	PRJNA1002108	SAMN36849960	T907	WGS of MTB: homo sapiens	WGS	GENOMIC	RANDOM	PAIRED	Illumina	Illumina HiSeq 4000	WGS of Mycobacterium tuberculosis strain, paired reads	fastq	T907.IS300_Clean.1.fastq.gz	T907.IS300_Clean.2.fastq.gz
NC_000962	1	4411532	7098917	4369175	99.0399	241.286	70.1	59.2	T906	lineage2	lineage2.2.1	Shandong Province	Eastern China	SRR25534314	SRP453313	new	PRJNA1002108	SAMN36849959	T906	WGS of MTB: homo sapiens	WGS	GENOMIC	RANDOM	PAIRED	Illumina	Illumina HiSeq 4000	WGS of Mycobacterium tuberculosis strain, paired reads	fastq	T906.IS300_Clean.1.fastq.gz	T906.IS300_Clean.2.fastq.gz
NC_000962	1	4411532	6902322	4391488	99.5456	234.562	69.4	59.4	T904	lineage4	lineage4.4.2	Shandong Province	Eastern China	SRR25534315	SRP453313	new	PRJNA1002108	SAMN36849958	T904	WGS of MTB: homo sapiens	WGS	GENOMIC	RANDOM	PAIRED	Illumina	Illumina HiSeq 4000	WGS of Mycobacterium tuberculosis strain, paired reads	fastq	T904.IS300_Clean.1.fastq.gz	T904.IS300_Clean.2.fastq.gz
NC_000962	1	4411532	6877785	4376430	99.2043	233.774	69.3	59.2	T903	lineage2	lineage2.2.1	Shandong Province	Eastern China	SRR25534316	SRP453313	new	PRJNA1002108	SAMN36849957	T903	WGS of MTB: homo sapiens	WGS	GENOMIC	RANDOM	PAIRED	Illumina	Illumina HiSeq 4000	WGS of Mycobacterium tuberculosis strain, paired reads	fastq	T903.IS300_Clean.1.fastq.gz	T903.IS300_Clean.2.fastq.gz
NC_000962	1	4411532	7119343	4378323	99.2472	241.944	69.4	59.2	T900	lineage2	lineage2.2.1	Shandong Province	Eastern China	SRR25534318	SRP453313	new	PRJNA1002108	SAMN36849956	T900	WGS of MTB: homo sapiens	WGS	GENOMIC	RANDOM	PAIRED	Illumina	Illumina HiSeq 4000	WGS of Mycobacterium tuberculosis strain, paired reads	fastq	T900.IS300_Clean.1.fastq.gz	T900.IS300_Clean.2.fastq.gz
NC_000962	1	4411532	6997153	4385261	99.4045	237.834	69.8	59.1	T899	lineage2	lineage2.2.1	Shandong Province	Eastern China	SRR25534319	SRP453313	new	PRJNA1002108	SAMN36849955	T899	WGS of MTB: homo sapiens	WGS	GENOMIC	RANDOM	PAIRED	Illumina	Illumina HiSeq 4000	WGS of Mycobacterium tuberculosis strain, paired reads	fastq	T899.IS300_Clean.1.fastq.gz	T899.IS300_Clean.2.fastq.gz
NC_000962	1	4411532	6987580	4358384	98.7952	237.482	69.8	59.2	T898	lineage2	lineage2.2.1	Shandong Province	Eastern China	SRR25534320	SRP453313	new	PRJNA1002108	SAMN36849954	T898	WGS of MTB: homo sapiens	WGS	GENOMIC	RANDOM	PAIRED	Illumina	Illumina HiSeq 4000	WGS of Mycobacterium tuberculosis strain, paired reads	fastq	T898.IS300_Clean.1.fastq.gz	T898.IS300_Clean.2.fastq.gz
NC_000962	1	4411532	7083280	4384660	99.3909	240.776	69.8	59.2	T897	lineage2	lineage2.2.1	Shandong Province	Eastern China	SRR25534321	SRP453313	new	PRJNA1002108	SAMN36849953	T897	WGS of MTB: homo sapiens	WGS	GENOMIC	RANDOM	PAIRED	Illumina	Illumina HiSeq 4000	WGS of Mycobacterium tuberculosis strain, paired reads	fastq	T897.IS300_Clean.1.fastq.gz	T897.IS300_Clean.2.fastq.gz
NC_000962	1	4411532	6901106	4366734	98.9845	234.545	70	59.2	T895	lineage2	lineage2.2.1	Shandong Province	Eastern China	SRR25534322	SRP453313	new	PRJNA1002108	SAMN36849952	T895	WGS of MTB: homo sapiens	WGS	GENOMIC	RANDOM	PAIRED	Illumina	Illumina HiSeq 4000	WGS of Mycobacterium tuberculosis strain, paired reads	fastq	T895.IS300_Clean.1.fastq.gz	T895.IS300_Clean.2.fastq.gz
NC_000962	1	4411532	6760571	4374703	99.1652	229.755	69.3	59.2	T889	lineage2	lineage2.2.1	Shandong Province	Eastern China	SRR25534323	SRP453313	new	PRJNA1002108	SAMN36849951	T889	WGS of MTB: homo sapiens	WGS	GENOMIC	RANDOM	PAIRED	Illumina	Illumina HiSeq 4000	WGS of Mycobacterium tuberculosis strain, paired reads	fastq	T889.IS300_Clean.1.fastq.gz	T889.IS300_Clean.2.fastq.gz
NC_000962	1	4411532	7023859	4363548	98.9123	238.736	70	59.1	T887	lineage2	lineage2.2.1	Shandong Province	Eastern China	SRR25534324	SRP453313	new	PRJNA1002108	SAMN36849950	T887	WGS of MTB: homo sapiens	WGS	GENOMIC	RANDOM	PAIRED	Illumina	Illumina HiSeq 4000	WGS of Mycobacterium tuberculosis strain, paired reads	fastq	T887.IS300_Clean.1.fastq.gz	T887.IS300_Clean.2.fastq.gz
NC_000962	1	4411532	7096339	4375323	99.1792	241.17	68.9	59.1	T886	lineage2	lineage2.2.1	Shandong Province	Eastern China	SRR25534325	SRP453313	new	PRJNA1002108	SAMN36849949	T886	WGS of MTB: homo sapiens	WGS	GENOMIC	RANDOM	PAIRED	Illumina	Illumina HiSeq 4000	WGS of Mycobacterium tuberculosis strain, paired reads	fastq	T886.IS300_Clean.1.fastq.gz	T886.IS300_Clean.2.fastq.gz
NC_000962	1	4411532	7069049	4372727	99.1204	240.244	69	59.2	T884	lineage2	lineage2.2.1	Shandong Province	Eastern China	SRR25534326	SRP453313	new	PRJNA1002108	SAMN36849948	T884	WGS of MTB: homo sapiens	WGS	GENOMIC	RANDOM	PAIRED	Illumina	Illumina HiSeq 4000	WGS of Mycobacterium tuberculosis strain, paired reads	fastq	T884.IS300_Clean.1.fastq.gz	T884.IS300_Clean.2.fastq.gz
NC_000962	1	4411532	6855331	4346174	98.5185	233.003	69.2	59.2	T883	lineage2	lineage2.2.1	Shandong Province	Eastern China	SRR25534327	SRP453313	new	PRJNA1002108	SAMN36849947	T883	WGS of MTB: homo sapiens	WGS	GENOMIC	RANDOM	PAIRED	Illumina	Illumina HiSeq 4000	WGS of Mycobacterium tuberculosis strain, paired reads	fastq	T883.IS300_Clean.1.fastq.gz	T883.IS300_Clean.2.fastq.gz
NC_000962	1	4411532	7048463	4351922	98.6488	239.565	70	59.3	T882	lineage2	lineage2.2.1	Shandong Province	Eastern China	SRR25534329	SRP453313	new	PRJNA1002108	SAMN36849946	T882	WGS of MTB: homo sapiens	WGS	GENOMIC	RANDOM	PAIRED	Illumina	Illumina HiSeq 4000	WGS of Mycobacterium tuberculosis strain, paired reads	fastq	T882.IS300_Clean.1.fastq.gz	T882.IS300_Clean.2.fastq.gz
NC_000962	1	4411532	7128595	4373020	99.127	242.283	69	59.2	T881	lineage2	lineage2.2.1	Shandong Province	Eastern China	SRR25534330	SRP453313	new	PRJNA1002108	SAMN36849945	T881	WGS of MTB: homo sapiens	WGS	GENOMIC	RANDOM	PAIRED	Illumina	Illumina HiSeq 4000	WGS of Mycobacterium tuberculosis strain, paired reads	fastq	T881.IS300_Clean.1.fastq.gz	T881.IS300_Clean.2.fastq.gz
NC_000962	1	4411532	7126819	4362011	98.8775	242.263	70.1	59.2	T875	lineage2	lineage2.2.1	Shandong Province	Eastern China	SRR25534331	SRP453313	new	PRJNA1002108	SAMN36849944	T875	WGS of MTB: homo sapiens	WGS	GENOMIC	RANDOM	PAIRED	Illumina	Illumina HiSeq 4000	WGS of Mycobacterium tuberculosis strain, paired reads	fastq	T875.IS300_Clean.1.fastq.gz	T875.IS300_Clean.2.fastq.gz
NC_000962	1	4411532	7179346	4364413	98.9319	244.003	69.4	59.2	T874	lineage2	lineage2.2.1	Shandong Province	Eastern China	SRR25534332	SRP453313	new	PRJNA1002108	SAMN36849943	T874	WGS of MTB: homo sapiens	WGS	GENOMIC	RANDOM	PAIRED	Illumina	Illumina HiSeq 4000	WGS of Mycobacterium tuberculosis strain, paired reads	fastq	T874.IS300_Clean.1.fastq.gz	T874.IS300_Clean.2.fastq.gz
NC_000962	1	4411532	6970788	4362083	98.8791	236.946	69.8	59.1	T872	lineage2	lineage2.2.1	Shandong Province	Eastern China	SRR25534333	SRP453313	new	PRJNA1002108	SAMN36849942	T872	WGS of MTB: homo sapiens	WGS	GENOMIC	RANDOM	PAIRED	Illumina	Illumina HiSeq 4000	WGS of Mycobacterium tuberculosis strain, paired reads	fastq	T872.IS300_Clean.1.fastq.gz	T872.IS300_Clean.2.fastq.gz
NC_000962	1	4411532	6950440	4362188	98.8815	236.254	69.1	59.3	T871	lineage2	lineage2.2.1	Shandong Province	Eastern China	SRR25534334	SRP453313	new	PRJNA1002108	SAMN36849941	T871	WGS of MTB: homo sapiens	WGS	GENOMIC	RANDOM	PAIRED	Illumina	Illumina HiSeq 4000	WGS of Mycobacterium tuberculosis strain, paired reads	fastq	T871.IS300_Clean.1.fastq.gz	T871.IS300_Clean.2.fastq.gz
NC_000962	1	4411532	7208498	4369354	99.0439	245.045	70	59.4	T869	lineage2	lineage2.2.2	Shandong Province	Eastern China	SRR25534335	SRP453313	new	PRJNA1002108	SAMN36849940	T869	WGS of MTB: homo sapiens	WGS	GENOMIC	RANDOM	PAIRED	Illumina	Illumina HiSeq 4000	WGS of Mycobacterium tuberculosis strain, paired reads	fastq	T869.IS300_Clean.1.fastq.gz	T869.IS300_Clean.2.fastq.gz
NC_000962	1	4411532	7164039	4390947	99.5334	243.49	69.2	59.5	T865	lineage4	lineage4.4.2	Shandong Province	Eastern China	SRR25534336	SRP453313	new	PRJNA1002108	SAMN36849939	T865	WGS of MTB: homo sapiens	WGS	GENOMIC	RANDOM	PAIRED	Illumina	Illumina HiSeq 4000	WGS of Mycobacterium tuberculosis strain, paired reads	fastq	T865.IS300_Clean.1.fastq.gz	T865.IS300_Clean.2.fastq.gz
NC_000962	1	4411532	7146881	4364403	98.9317	242.943	70	59.3	T864	lineage2	lineage2.2.1	Shandong Province	Eastern China	SRR25534337	SRP453313	new	PRJNA1002108	SAMN36849938	T864	WGS of MTB: homo sapiens	WGS	GENOMIC	RANDOM	PAIRED	Illumina	Illumina HiSeq 4000	WGS of Mycobacterium tuberculosis strain, paired reads	fastq	T864.IS300_Clean.1.fastq.gz	T864.IS300_Clean.2.fastq.gz
NC_000962	1	4411532	7194212	4375873	99.1917	244.531	69	59.2	T863	lineage2	lineage2.2.1	Shandong Province	Eastern China	SRR25534338	SRP453313	new	PRJNA1002108	SAMN36849937	T863	WGS of MTB: homo sapiens	WGS	GENOMIC	RANDOM	PAIRED	Illumina	Illumina HiSeq 4000	WGS of Mycobacterium tuberculosis strain, paired reads	fastq	T863.IS300_Clean.1.fastq.gz	T863.IS300_Clean.2.fastq.gz
NC_000962	1	4411532	7061854	4374943	99.1706	240.036	69	59.3	T862	lineage2	lineage2.2.1	Shandong Province	Eastern China	SRR25534340	SRP453313	new	PRJNA1002108	SAMN36849936	T862	WGS of MTB: homo sapiens	WGS	GENOMIC	RANDOM	PAIRED	Illumina	Illumina HiSeq 4000	WGS of Mycobacterium tuberculosis strain, paired reads	fastq	T862.IS300_Clean.1.fastq.gz	T862.IS300_Clean.2.fastq.gz
NC_000962	1	4411532	7221062	4362123	98.88	245.432	69.2	59.2	T861	lineage2	lineage2.2.1	Shandong Province	Eastern China	SRR25534341	SRP453313	new	PRJNA1002108	SAMN36849935	T861	WGS of MTB: homo sapiens	WGS	GENOMIC	RANDOM	PAIRED	Illumina	Illumina HiSeq 4000	WGS of Mycobacterium tuberculosis strain, paired reads	fastq	T861.IS300_Clean.1.fastq.gz	T861.IS300_Clean.2.fastq.gz
NC_000962	1	4411532	6979367	4380137	99.2883	237.219	70.1	59.1	T860	lineage2	lineage2.2.1	Shandong Province	Eastern China	SRR25534246	SRP453313	new	PRJNA1002108	SAMN36849934	T860	WGS of MTB: homo sapiens	WGS	GENOMIC	RANDOM	PAIRED	Illumina	Illumina HiSeq 4000	WGS of Mycobacterium tuberculosis strain, paired reads	fastq	T860.IS300_Clean.1.fastq.gz	T860.IS300_Clean.2.fastq.gz
NC_000962	1	4411532	7206890	4368590	99.0266	244.988	70.1	59.2	T859	lineage2	lineage2.2.1	Shandong Province	Eastern China	SRR25534247	SRP453313	new	PRJNA1002108	SAMN36849933	T859	WGS of MTB: homo sapiens	WGS	GENOMIC	RANDOM	PAIRED	Illumina	Illumina HiSeq 4000	WGS of Mycobacterium tuberculosis strain, paired reads	fastq	T859.IS300_Clean.1.fastq.gz	T859.IS300_Clean.2.fastq.gz
NC_000962	1	4411532	7178937	4373619	99.1406	243.992	69.4	59.1	T858	lineage2	lineage2.2.1.1	Shandong Province	Eastern China	SRR25534248	SRP453313	new	PRJNA1002108	SAMN36849932	T858	WGS of MTB: homo sapiens	WGS	GENOMIC	RANDOM	PAIRED	Illumina	Illumina HiSeq 4000	WGS of Mycobacterium tuberculosis strain, paired reads	fastq	T858.IS300_Clean.1.fastq.gz	T858.IS300_Clean.2.fastq.gz
NC_000962	1	4411532	6941322	4359769	98.8266	235.904	69.3	59.2	T849	lineage2	lineage2.2.1	Shandong Province	Eastern China	SRR25534249	SRP453313	new	PRJNA1002108	SAMN36849931	T849	WGS of MTB: homo sapiens	WGS	GENOMIC	RANDOM	PAIRED	Illumina	Illumina HiSeq 4000	WGS of Mycobacterium tuberculosis strain, paired reads	fastq	T849.IS300_Clean.1.fastq.gz	T849.IS300_Clean.2.fastq.gz
NC_000962	1	4411532	7342151	4360382	98.8405	249.578	69.2	59.2	T848	lineage2	lineage2.2.1	Shandong Province	Eastern China	SRR25534250	SRP453313	new	PRJNA1002108	SAMN36849930	T848	WGS of MTB: homo sapiens	WGS	GENOMIC	RANDOM	PAIRED	Illumina	Illumina HiSeq 4000	WGS of Mycobacterium tuberculosis strain, paired reads	fastq	T848.IS300_Clean.1.fastq.gz	T848.IS300_Clean.2.fastq.gz
NC_000962	1	4411532	5640723	4363703	98.9158	191.704	69.3	59.2	T847	lineage2	lineage2.2.1	Shandong Province	Eastern China	SRR25534251	SRP453313	new	PRJNA1002108	SAMN36849929	T847	WGS of MTB: homo sapiens	WGS	GENOMIC	RANDOM	PAIRED	Illumina	Illumina HiSeq 4000	WGS of Mycobacterium tuberculosis strain, paired reads	fastq	T847.IS300_Clean.1.fastq.gz	T847.IS300_Clean.2.fastq.gz
NC_000962	1	4411532	7168341	4360023	98.8324	243.647	69.3	59.2	T846	lineage2	lineage2.2.1	Shandong Province	Eastern China	SRR25534252	SRP453313	new	PRJNA1002108	SAMN36849928	T846	WGS of MTB: homo sapiens	WGS	GENOMIC	RANDOM	PAIRED	Illumina	Illumina HiSeq 4000	WGS of Mycobacterium tuberculosis strain, paired reads	fastq	T846.IS300_Clean.1.fastq.gz	T846.IS300_Clean.2.fastq.gz
NC_000962	1	4411532	7218101	4353499	98.6845	245.367	69.7	59.2	T837	lineage2	lineage2.2.1	Shandong Province	Eastern China	SRR25534253	SRP453313	new	PRJNA1002108	SAMN36849927	T837	WGS of MTB: homo sapiens	WGS	GENOMIC	RANDOM	PAIRED	Illumina	Illumina HiSeq 4000	WGS of Mycobacterium tuberculosis strain, paired reads	fastq	T837.IS300_Clean.1.fastq.gz	T837.IS300_Clean.2.fastq.gz
NC_000962	1	4411532	6192329	4380027	99.2858	210.48	68.6	59.2	T834	lineage2	lineage2.2.1	Shandong Province	Eastern China	SRR25534255	SRP453313	new	PRJNA1002108	SAMN36849926	T834	WGS of MTB: homo sapiens	WGS	GENOMIC	RANDOM	PAIRED	Illumina	Illumina HiSeq 4000	WGS of Mycobacterium tuberculosis strain, paired reads	fastq	T834.IS300_Clean.1.fastq.gz	T834.IS300_Clean.2.fastq.gz
NC_000962	1	4411532	6317292	4354294	98.7025	214.722	68.4	59.2	T833	lineage2	lineage2.2.1	Shandong Province	Eastern China	SRR25534256	SRP453313	new	PRJNA1002108	SAMN36849925	T833	WGS of MTB: homo sapiens	WGS	GENOMIC	RANDOM	PAIRED	Illumina	Illumina HiSeq 4000	WGS of Mycobacterium tuberculosis strain, paired reads	fastq	T833.IS300_Clean.1.fastq.gz	T833.IS300_Clean.2.fastq.gz
NC_000962	1	4411532	7170436	4354027	98.6965	243.735	69.6	59.2	T826	lineage2	lineage2.2.1	Shandong Province	Eastern China	SRR25534257	SRP453313	new	PRJNA1002108	SAMN36849924	T826	WGS of MTB: homo sapiens	WGS	GENOMIC	RANDOM	PAIRED	Illumina	Illumina HiSeq 4000	WGS of Mycobacterium tuberculosis strain, paired reads	fastq	T826.IS300_Clean.1.fastq.gz	T826.IS300_Clean.2.fastq.gz
NC_000962	1	4411532	7246615	4365731	98.9618	246.288	68.4	59.2	T825	lineage2	lineage2.2.1	Shandong Province	Eastern China	SRR25534258	SRP453313	new	PRJNA1002108	SAMN36849923	T825	WGS of MTB: homo sapiens	WGS	GENOMIC	RANDOM	PAIRED	Illumina	Illumina HiSeq 4000	WGS of Mycobacterium tuberculosis strain, paired reads	fastq	T825.IS300_Clean.1.fastq.gz	T825.IS300_Clean.2.fastq.gz
NC_000962	1	4411532	7174590	4379979	99.2848	243.844	68.7	59.4	T824	lineage2	lineage2.2.2	Shandong Province	Eastern China	SRR25534259	SRP453313	new	PRJNA1002108	SAMN36849922	T824	WGS of MTB: homo sapiens	WGS	GENOMIC	RANDOM	PAIRED	Illumina	Illumina HiSeq 4000	WGS of Mycobacterium tuberculosis strain, paired reads	fastq	T824.IS300_Clean.1.fastq.gz	T824.IS300_Clean.2.fastq.gz
NC_000962	1	4411532	6316301	4348265	98.5659	214.685	68.5	59.2	T823	lineage2	lineage2.2.1	Shandong Province	Eastern China	SRR25534260	SRP453313	new	PRJNA1002108	SAMN36849921	T823	WGS of MTB: homo sapiens	WGS	GENOMIC	RANDOM	PAIRED	Illumina	Illumina HiSeq 4000	WGS of Mycobacterium tuberculosis strain, paired reads	fastq	T823.IS300_Clean.1.fastq.gz	T823.IS300_Clean.2.fastq.gz
NC_000962	1	4411532	7020147	4366175	98.9719	238.613	70	59.1	T822	lineage2	lineage2.2.1	Shandong Province	Eastern China	SRR25534261	SRP453313	new	PRJNA1002108	SAMN36849920	T822	WGS of MTB: homo sapiens	WGS	GENOMIC	RANDOM	PAIRED	Illumina	Illumina HiSeq 4000	WGS of Mycobacterium tuberculosis strain, paired reads	fastq	T822.IS300_Clean.1.fastq.gz	T822.IS300_Clean.2.fastq.gz
NC_000962	1	4411532	7203263	4355012	98.7188	244.818	68.7	59.2	T821	lineage2	lineage2.2.1	Shandong Province	Eastern China	SRR25534262	SRP453313	new	PRJNA1002108	SAMN36849919	T821	WGS of MTB: homo sapiens	WGS	GENOMIC	RANDOM	PAIRED	Illumina	Illumina HiSeq 4000	WGS of Mycobacterium tuberculosis strain, paired reads	fastq	T821.IS300_Clean.1.fastq.gz	T821.IS300_Clean.2.fastq.gz
NC_000962	1	4411532	7056198	4408022	99.9204	239.797	68.9	59.3	T817	lineage4	lineage4.4.2	Shandong Province	Eastern China	SRR25534263	SRP453313	new	PRJNA1002108	SAMN36849918	T817	WGS of MTB: homo sapiens	WGS	GENOMIC	RANDOM	PAIRED	Illumina	Illumina HiSeq 4000	WGS of Mycobacterium tuberculosis strain, paired reads	fastq	T817.IS300_Clean.1.fastq.gz	T817.IS300_Clean.2.fastq.gz
NC_000962	1	4411532	7192303	4358193	98.7909	244.44	68.6	59.2	T816	lineage2	lineage2.2.1	Shandong Province	Eastern China	SRR25534264	SRP453313	new	PRJNA1002108	SAMN36849917	T816	WGS of MTB: homo sapiens	WGS	GENOMIC	RANDOM	PAIRED	Illumina	Illumina HiSeq 4000	WGS of Mycobacterium tuberculosis strain, paired reads	fastq	T816.IS300_Clean.1.fastq.gz	T816.IS300_Clean.2.fastq.gz
NC_000962	1	4411532	7136467	4366363	98.9761	242.53	68.6	59.2	T804	lineage2	lineage2.2.1	Shandong Province	Eastern China	SRR25534266	SRP453313	new	PRJNA1002108	SAMN36849916	T804	WGS of MTB: homo sapiens	WGS	GENOMIC	RANDOM	PAIRED	Illumina	Illumina HiSeq 4000	WGS of Mycobacterium tuberculosis strain, paired reads	fastq	T804.IS300_Clean.1.fastq.gz	T804.IS300_Clean.2.fastq.gz
NC_000962	1	4411532	7153932	4364438	98.9325	243.124	68.6	59.2	T803	lineage2	lineage2.2.1	Shandong Province	Eastern China	SRR25534267	SRP453313	new	PRJNA1002108	SAMN36849915	T803	WGS of MTB: homo sapiens	WGS	GENOMIC	RANDOM	PAIRED	Illumina	Illumina HiSeq 4000	WGS of Mycobacterium tuberculosis strain, paired reads	fastq	T803.IS300_Clean.1.fastq.gz	T803.IS300_Clean.2.fastq.gz
NC_000962	1	4411532	5885708	4353734	98.6898	200.014	68.6	59.2	T802	lineage2	lineage2.2.1	Shandong Province	Eastern China	SRR25534268	SRP453313	new	PRJNA1002108	SAMN36849914	T802	WGS of MTB: homo sapiens	WGS	GENOMIC	RANDOM	PAIRED	Illumina	Illumina HiSeq 4000	WGS of Mycobacterium tuberculosis strain, paired reads	fastq	T802.IS300_Clean.1.fastq.gz	T802.IS300_Clean.2.fastq.gz
NC_000962	1	4411532	6770215	4362424	98.8868	230.093	68.6	59.2	T801	lineage2	lineage2.2.1	Shandong Province	Eastern China	SRR25534269	SRP453313	new	PRJNA1002108	SAMN36849913	T801	WGS of MTB: homo sapiens	WGS	GENOMIC	RANDOM	PAIRED	Illumina	Illumina HiSeq 4000	WGS of Mycobacterium tuberculosis strain, paired reads	fastq	T801.IS300_Clean.1.fastq.gz	T801.IS300_Clean.2.fastq.gz
NC_000962	1	4411532	6984394	4368763	99.0305	237.394	70	59.1	T798	lineage2	lineage2.2.1	Shandong Province	Eastern China	SRR25534270	SRP453313	new	PRJNA1002108	SAMN36849912	T798	WGS of MTB: homo sapiens	WGS	GENOMIC	RANDOM	PAIRED	Illumina	Illumina HiSeq 4000	WGS of Mycobacterium tuberculosis strain, paired reads	fastq	T798.IS300_Clean.1.fastq.gz	T798.IS300_Clean.2.fastq.gz
NC_000962	1	4411532	6690672	4382691	99.3462	227.374	69	59.1	T797	lineage2	lineage2.2.1	Shandong Province	Eastern China	SRR25534271	SRP453313	new	PRJNA1002108	SAMN36849911	T797	WGS of MTB: homo sapiens	WGS	GENOMIC	RANDOM	PAIRED	Illumina	Illumina HiSeq 4000	WGS of Mycobacterium tuberculosis strain, paired reads	fastq	T797.IS300_Clean.1.fastq.gz	T797.IS300_Clean.2.fastq.gz
NC_000962	1	4411532	7132106	4360410	98.8412	242.378	68.6	59.1	T796	lineage2	lineage2.2.1	Shandong Province	Eastern China	SRR25534272	SRP453313	new	PRJNA1002108	SAMN36849910	T796	WGS of MTB: homo sapiens	WGS	GENOMIC	RANDOM	PAIRED	Illumina	Illumina HiSeq 4000	WGS of Mycobacterium tuberculosis strain, paired reads	fastq	T796.IS300_Clean.1.fastq.gz	T796.IS300_Clean.2.fastq.gz
NC_000962	1	4411532	6929098	4365516	98.9569	235.478	70.1	59.2	T793	lineage2	lineage2.2.1	Shandong Province	Eastern China	SRR25534273	SRP453313	new	PRJNA1002108	SAMN36849909	T793	WGS of MTB: homo sapiens	WGS	GENOMIC	RANDOM	PAIRED	Illumina	Illumina HiSeq 4000	WGS of Mycobacterium tuberculosis strain, paired reads	fastq	T793.IS300_Clean.1.fastq.gz	T793.IS300_Clean.2.fastq.gz
NC_000962	1	4411532	6488241	4381807	99.3262	220.498	68.9	59.1	T792	lineage2	lineage2.2.1	Shandong Province	Eastern China	SRR25534274	SRP453313	new	PRJNA1002108	SAMN36849908	T792	WGS of MTB: homo sapiens	WGS	GENOMIC	RANDOM	PAIRED	Illumina	Illumina HiSeq 4000	WGS of Mycobacterium tuberculosis strain, paired reads	fastq	T792.IS300_Clean.1.fastq.gz	T792.IS300_Clean.2.fastq.gz
NC_000962	1	4411532	7031743	4353153	98.6767	238.953	68.8	59.1	T791	lineage2	lineage2.2.1	Shandong Province	Eastern China	SRR25534275	SRP453313	new	PRJNA1002108	SAMN36849907	T791	WGS of MTB: homo sapiens	WGS	GENOMIC	RANDOM	PAIRED	Illumina	Illumina HiSeq 4000	WGS of Mycobacterium tuberculosis strain, paired reads	fastq	T791.IS300_Clean.1.fastq.gz	T791.IS300_Clean.2.fastq.gz
NC_000962	1	4411532	6933790	4358642	98.8011	235.668	68.5	59.2	T790	lineage2	lineage2.2.1	Shandong Province	Eastern China	SRR25534277	SRP453313	new	PRJNA1002108	SAMN36849906	T790	WGS of MTB: homo sapiens	WGS	GENOMIC	RANDOM	PAIRED	Illumina	Illumina HiSeq 4000	WGS of Mycobacterium tuberculosis strain, paired reads	fastq	T790.IS300_Clean.1.fastq.gz	T790.IS300_Clean.2.fastq.gz
NC_000962	1	4411532	7094421	4360646	98.8465	241.091	68.7	59.2	T789	lineage2	lineage2.2.1	Shandong Province	Eastern China	SRR25534438	SRP453313	new	PRJNA1002108	SAMN36849905	T789	WGS of MTB: homo sapiens	WGS	GENOMIC	RANDOM	PAIRED	Illumina	Illumina HiSeq 4000	WGS of Mycobacterium tuberculosis strain, paired reads	fastq	T789.IS300_Clean.1.fastq.gz	T789.IS300_Clean.2.fastq.gz
NC_000962	1	4411532	6864813	4384397	99.3849	233.277	68.7	59.3	T788	lineage4	lineage4.4.2	Shandong Province	Eastern China	SRR25534439	SRP453313	new	PRJNA1002108	SAMN36849904	T788	WGS of MTB: homo sapiens	WGS	GENOMIC	RANDOM	PAIRED	Illumina	Illumina HiSeq 4000	WGS of Mycobacterium tuberculosis strain, paired reads	fastq	T788.IS300_Clean.1.fastq.gz	T788.IS300_Clean.2.fastq.gz
NC_000962	1	4411532	6209449	4367227	98.9957	211.015	68.7	59.1	T776	lineage2	lineage2.2.1	Shandong Province	Eastern China	SRR25534440	SRP453313	new	PRJNA1002108	SAMN36849903	T776	WGS of MTB: homo sapiens	WGS	GENOMIC	RANDOM	PAIRED	Illumina	Illumina HiSeq 4000	WGS of Mycobacterium tuberculosis strain, paired reads	fastq	T776.IS300_Clean.1.fastq.gz	T776.IS300_Clean.2.fastq.gz
NC_000962	1	4411532	7066457	4372825	99.1226	240.151	69.2	59.1	T775	lineage2	lineage2.2.1	Shandong Province	Eastern China	SRR25534441	SRP453313	new	PRJNA1002108	SAMN36849902	T775	WGS of MTB: homo sapiens	WGS	GENOMIC	RANDOM	PAIRED	Illumina	Illumina HiSeq 4000	WGS of Mycobacterium tuberculosis strain, paired reads	fastq	T775.IS300_Clean.1.fastq.gz	T775.IS300_Clean.2.fastq.gz
NC_000962	1	4411532	6618288	4366288	98.9744	224.915	68.6	59.2	T774	lineage2	lineage2.2.1	Shandong Province	Eastern China	SRR25534442	SRP453313	new	PRJNA1002108	SAMN36849901	T774	WGS of MTB: homo sapiens	WGS	GENOMIC	RANDOM	PAIRED	Illumina	Illumina HiSeq 4000	WGS of Mycobacterium tuberculosis strain, paired reads	fastq	T774.IS300_Clean.1.fastq.gz	T774.IS300_Clean.2.fastq.gz
NC_000962	1	4411532	7084339	4366990	98.9903	240.742	68.7	59.1	T773	lineage2	lineage2.2.1.1	Shandong Province	Eastern China	SRR25534443	SRP453313	new	PRJNA1002108	SAMN36849900	T773	WGS of MTB: homo sapiens	WGS	GENOMIC	RANDOM	PAIRED	Illumina	Illumina HiSeq 4000	WGS of Mycobacterium tuberculosis strain, paired reads	fastq	T773.IS300_Clean.1.fastq.gz	T773.IS300_Clean.2.fastq.gz
NC_000962	1	4411532	7203039	4383738	99.37	244.828	68.8	59.1	T772	lineage2	lineage2.2.1	Shandong Province	Eastern China	SRR25534444	SRP453313	new	PRJNA1002108	SAMN36849899	T772	WGS of MTB: homo sapiens	WGS	GENOMIC	RANDOM	PAIRED	Illumina	Illumina HiSeq 4000	WGS of Mycobacterium tuberculosis strain, paired reads	fastq	T772.IS300_Clean.1.fastq.gz	T772.IS300_Clean.2.fastq.gz
NC_000962	1	4411532	7155429	4369399	99.0449	243.201	69	59.2	T770	lineage2	lineage2.2.1	Shandong Province	Eastern China	SRR25534445	SRP453313	new	PRJNA1002108	SAMN36849898	T770	WGS of MTB: homo sapiens	WGS	GENOMIC	RANDOM	PAIRED	Illumina	Illumina HiSeq 4000	WGS of Mycobacterium tuberculosis strain, paired reads	fastq	T770.IS300_Clean.1.fastq.gz	T770.IS300_Clean.2.fastq.gz
NC_000962	1	4411532	7300892	4378791	99.2578	248.159	68.4	59.5	T769	lineage4	lineage4.4.2	Shandong Province	Eastern China	SRR25534446	SRP453313	new	PRJNA1002108	SAMN36849897	T769	WGS of MTB: homo sapiens	WGS	GENOMIC	RANDOM	PAIRED	Illumina	Illumina HiSeq 4000	WGS of Mycobacterium tuberculosis strain, paired reads	fastq	T769.IS300_Clean.1.fastq.gz	T769.IS300_Clean.2.fastq.gz
NC_000962	1	4411532	7115711	4361918	98.8754	241.878	69.9	59.2	T768	lineage2	lineage2.2.1	Shandong Province	Eastern China	SRR25534448	SRP453313	new	PRJNA1002108	SAMN36849896	T768	WGS of MTB: homo sapiens	WGS	GENOMIC	RANDOM	PAIRED	Illumina	Illumina HiSeq 4000	WGS of Mycobacterium tuberculosis strain, paired reads	fastq	T768.IS300_Clean.1.fastq.gz	T768.IS300_Clean.2.fastq.gz
NC_000962	1	4411532	7092386	4338451	98.3434	241.057	68.9	59.3	T766	lineage2	lineage2.2.1	Shandong Province	Eastern China	SRR25534449	SRP453313	new	PRJNA1002108	SAMN36849895	T766	WGS of MTB: homo sapiens	WGS	GENOMIC	RANDOM	PAIRED	Illumina	Illumina HiSeq 4000	WGS of Mycobacterium tuberculosis strain, paired reads	fastq	T766.IS300_Clean.1.fastq.gz	T766.IS300_Clean.2.fastq.gz
NC_000962	1	4411532	7153111	4364708	98.9386	243.113	68.7	59.2	T765	lineage2	lineage2.2.1	Shandong Province	Eastern China	SRR25534450	SRP453313	new	PRJNA1002108	SAMN36849894	T765	WGS of MTB: homo sapiens	WGS	GENOMIC	RANDOM	PAIRED	Illumina	Illumina HiSeq 4000	WGS of Mycobacterium tuberculosis strain, paired reads	fastq	T765.IS300_Clean.1.fastq.gz	T765.IS300_Clean.2.fastq.gz
NC_000962	1	4411532	6989708	4362019	98.8776	237.523	68.9	59.2	T764	lineage2	lineage2.2.1	Shandong Province	Eastern China	SRR25534451	SRP453313	new	PRJNA1002108	SAMN36849893	T764	WGS of MTB: homo sapiens	WGS	GENOMIC	RANDOM	PAIRED	Illumina	Illumina HiSeq 4000	WGS of Mycobacterium tuberculosis strain, paired reads	fastq	T764.IS300_Clean.1.fastq.gz	T764.IS300_Clean.2.fastq.gz
NC_000962	1	4411532	6549439	4358434	98.7964	222.576	68.9	59.2	T762	lineage2	lineage2.2.1	Shandong Province	Eastern China	SRR25534452	SRP453313	new	PRJNA1002108	SAMN36849892	T762	WGS of MTB: homo sapiens	WGS	GENOMIC	RANDOM	PAIRED	Illumina	Illumina HiSeq 4000	WGS of Mycobacterium tuberculosis strain, paired reads	fastq	T762.IS300_Clean.1.fastq.gz	T762.IS300_Clean.2.fastq.gz
NC_000962	1	4411532	6904185	4359659	98.8241	234.648	70.1	59.1	T753	lineage2	lineage2.2.1	Shandong Province	Eastern China	SRR25534453	SRP453313	new	PRJNA1002108	SAMN36849891	T753	WGS of MTB: homo sapiens	WGS	GENOMIC	RANDOM	PAIRED	Illumina	Illumina HiSeq 4000	WGS of Mycobacterium tuberculosis strain, paired reads	fastq	T753.IS300_Clean.1.fastq.gz	T753.IS300_Clean.2.fastq.gz
NC_000962	1	4411532	6645119	4382748	99.3475	225.873	68.7	59.2	T749	lineage2	lineage2.2.1	Shandong Province	Eastern China	SRR25534454	SRP453313	new	PRJNA1002108	SAMN36849890	T749	WGS of MTB: homo sapiens	WGS	GENOMIC	RANDOM	PAIRED	Illumina	Illumina HiSeq 4000	WGS of Mycobacterium tuberculosis strain, paired reads	fastq	T749.IS300_Clean.1.fastq.gz	T749.IS300_Clean.2.fastq.gz
NC_000962	1	4411532	6340016	4381910	99.3285	215.463	68.8	59.1	T740	lineage2	lineage2.2.1	Shandong Province	Eastern China	SRR25534455	SRP453313	new	PRJNA1002108	SAMN36849889	T740	WGS of MTB: homo sapiens	WGS	GENOMIC	RANDOM	PAIRED	Illumina	Illumina HiSeq 4000	WGS of Mycobacterium tuberculosis strain, paired reads	fastq	T740.IS300_Clean.1.fastq.gz	T740.IS300_Clean.2.fastq.gz
NC_000962	1	4411532	6909377	4373440	99.1365	234.766	69.3	59.1	T738	lineage2	lineage2.2.1.1	Shandong Province	Eastern China	SRR25534456	SRP453313	new	PRJNA1002108	SAMN36849888	T738	WGS of MTB: homo sapiens	WGS	GENOMIC	RANDOM	PAIRED	Illumina	Illumina HiSeq 4000	WGS of Mycobacterium tuberculosis strain, paired reads	fastq	T738.IS300_Clean.1.fastq.gz	T738.IS300_Clean.2.fastq.gz
NC_000962	1	4411532	6270133	4362326	98.8846	213.099	68.6	59.2	T735	lineage2	lineage2.2.1	Shandong Province	Eastern China	SRR25534457	SRP453313	new	PRJNA1002108	SAMN36849887	T735	WGS of MTB: homo sapiens	WGS	GENOMIC	RANDOM	PAIRED	Illumina	Illumina HiSeq 4000	WGS of Mycobacterium tuberculosis strain, paired reads	fastq	T735.IS300_Clean.1.fastq.gz	T735.IS300_Clean.2.fastq.gz
NC_000962	1	4411532	6650169	4362991	98.8997	226.003	68.7	59.2	T732	lineage2	lineage2.2.1	Shandong Province	Eastern China	SRR25534459	SRP453313	new	PRJNA1002108	SAMN36849886	T732	WGS of MTB: homo sapiens	WGS	GENOMIC	RANDOM	PAIRED	Illumina	Illumina HiSeq 4000	WGS of Mycobacterium tuberculosis strain, paired reads	fastq	T732.IS300_Clean.1.fastq.gz	T732.IS300_Clean.2.fastq.gz
NC_000962	1	4411532	7200019	4355588	98.7319	244.719	69.2	59.2	T73	lineage2	lineage2.2.1	Shandong Province	Eastern China	SRR25534460	SRP453313	new	PRJNA1002108	SAMN36849885	T73	WGS of MTB: homo sapiens	WGS	GENOMIC	RANDOM	PAIRED	Illumina	Illumina HiSeq 4000	WGS of Mycobacterium tuberculosis strain, paired reads	fastq	T73.IS300_Clean.1.fastq.gz	T73.IS300_Clean.2.fastq.gz
NC_000962	1	4411532	6936555	4362317	98.8844	235.728	68.7	59.2	T723	lineage2	lineage2.2.1	Shandong Province	Eastern China	SRR25534461	SRP453313	new	PRJNA1002108	SAMN36849884	T723	WGS of MTB: homo sapiens	WGS	GENOMIC	RANDOM	PAIRED	Illumina	Illumina HiSeq 4000	WGS of Mycobacterium tuberculosis strain, paired reads	fastq	T723.IS300_Clean.1.fastq.gz	T723.IS300_Clean.2.fastq.gz
NC_000962	1	4411532	6864208	4354969	98.7178	233.259	68.8	59.1	T721	lineage2	lineage2.2.1	Shandong Province	Eastern China	SRR25534462	SRP453313	new	PRJNA1002108	SAMN36849883	T721	WGS of MTB: homo sapiens	WGS	GENOMIC	RANDOM	PAIRED	Illumina	Illumina HiSeq 4000	WGS of Mycobacterium tuberculosis strain, paired reads	fastq	T721.IS300_Clean.1.fastq.gz	T721.IS300_Clean.2.fastq.gz
NC_000962	1	4411532	5789998	4357014	98.7642	196.735	68.7	59.1	T720	lineage2	lineage2.2.1	Shandong Province	Eastern China	SRR25534463	SRP453313	new	PRJNA1002108	SAMN36849882	T720	WGS of MTB: homo sapiens	WGS	GENOMIC	RANDOM	PAIRED	Illumina	Illumina HiSeq 4000	WGS of Mycobacterium tuberculosis strain, paired reads	fastq	T720.IS300_Clean.1.fastq.gz	T720.IS300_Clean.2.fastq.gz
NC_000962	1	4411532	7162670	4352847	98.6697	243.45	69.4	59.2	T72	lineage2	lineage2.2.1	Shandong Province	Eastern China	SRR25534464	SRP453313	new	PRJNA1002108	SAMN36849881	T72	WGS of MTB: homo sapiens	WGS	GENOMIC	RANDOM	PAIRED	Illumina	Illumina HiSeq 4000	WGS of Mycobacterium tuberculosis strain, paired reads	fastq	T72.IS300_Clean.1.fastq.gz	T72.IS300_Clean.2.fastq.gz
NC_000962	1	4411532	6993831	4379781	99.2803	237.677	69	59.1	T719	lineage2	lineage2.2.1	Shandong Province	Eastern China	SRR25534465	SRP453313	new	PRJNA1002108	SAMN36849880	T719	WGS of MTB: homo sapiens	WGS	GENOMIC	RANDOM	PAIRED	Illumina	Illumina HiSeq 4000	WGS of Mycobacterium tuberculosis strain, paired reads	fastq	T719.IS300_Clean.1.fastq.gz	T719.IS300_Clean.2.fastq.gz
NC_000962	1	4411532	6952947	4382893	99.3508	236.312	70	59.1	T717	lineage2	lineage2.2.1	Shandong Province	Eastern China	SRR25534466	SRP453313	new	PRJNA1002108	SAMN36849879	T717	WGS of MTB: homo sapiens	WGS	GENOMIC	RANDOM	PAIRED	Illumina	Illumina HiSeq 4000	WGS of Mycobacterium tuberculosis strain, paired reads	fastq	T717.IS300_Clean.1.fastq.gz	T717.IS300_Clean.2.fastq.gz
NC_000962	1	4411532	6050240	4356525	98.7531	205.619	68.6	59.2	T716	lineage2	lineage2.2.1	Shandong Province	Eastern China	SRR25534467	SRP453313	new	PRJNA1002108	SAMN36849878	T716	WGS of MTB: homo sapiens	WGS	GENOMIC	RANDOM	PAIRED	Illumina	Illumina HiSeq 4000	WGS of Mycobacterium tuberculosis strain, paired reads	fastq	T716.IS300_Clean.1.fastq.gz	T716.IS300_Clean.2.fastq.gz
NC_000962	1	4411532	7052774	4390910	99.5325	239.748	69.8	59.1	T711	lineage2	lineage2.2.1	Shandong Province	Eastern China	SRR25534468	SRP453313	new	PRJNA1002108	SAMN36849877	T711	WGS of MTB: homo sapiens	WGS	GENOMIC	RANDOM	PAIRED	Illumina	Illumina HiSeq 4000	WGS of Mycobacterium tuberculosis strain, paired reads	fastq	T711.IS300_Clean.1.fastq.gz	T711.IS300_Clean.2.fastq.gz
NC_000962	1	4411532	6894558	4344502	98.4806	234.349	69.1	59.2	T71	lineage2	lineage2.2.1	Shandong Province	Eastern China	SRR25534343	SRP453313	new	PRJNA1002108	SAMN36849876	T71	WGS of MTB: homo sapiens	WGS	GENOMIC	RANDOM	PAIRED	Illumina	Illumina HiSeq 4000	WGS of Mycobacterium tuberculosis strain, paired reads	fastq	T71.IS300_Clean.1.fastq.gz	T71.IS300_Clean.2.fastq.gz
NC_000962	1	4411532	7173469	4372280	99.1102	243.811	69.1	59.2	T704	lineage2	lineage2.2.1	Shandong Province	Eastern China	SRR25534344	SRP453313	new	PRJNA1002108	SAMN36849875	T704	WGS of MTB: homo sapiens	WGS	GENOMIC	RANDOM	PAIRED	Illumina	Illumina HiSeq 4000	WGS of Mycobacterium tuberculosis strain, paired reads	fastq	T704.IS300_Clean.1.fastq.gz	T704.IS300_Clean.2.fastq.gz
NC_000962	1	4411532	6981432	4364581	98.9357	237.283	70	59.1	T693	lineage2	lineage2.2.1	Shandong Province	Eastern China	SRR25534345	SRP453313	new	PRJNA1002108	SAMN36849874	T693	WGS of MTB: homo sapiens	WGS	GENOMIC	RANDOM	PAIRED	Illumina	Illumina HiSeq 4000	WGS of Mycobacterium tuberculosis strain, paired reads	fastq	T693.IS300_Clean.1.fastq.gz	T693.IS300_Clean.2.fastq.gz
NC_000962	1	4411532	6512845	4362147	98.8805	221.335	68.7	59.2	T692	lineage2	lineage2.2.1	Shandong Province	Eastern China	SRR25534346	SRP453313	new	PRJNA1002108	SAMN36849873	T692	WGS of MTB: homo sapiens	WGS	GENOMIC	RANDOM	PAIRED	Illumina	Illumina HiSeq 4000	WGS of Mycobacterium tuberculosis strain, paired reads	fastq	T692.IS300_Clean.1.fastq.gz	T692.IS300_Clean.2.fastq.gz
NC_000962	1	4411532	7191735	4351695	98.6436	244.462	69.9	59.2	T687	lineage2	lineage2.2.1	Shandong Province	Eastern China	SRR25534347	SRP453313	new	PRJNA1002108	SAMN36849872	T687	WGS of MTB: homo sapiens	WGS	GENOMIC	RANDOM	PAIRED	Illumina	Illumina HiSeq 4000	WGS of Mycobacterium tuberculosis strain, paired reads	fastq	T687.IS300_Clean.1.fastq.gz	T687.IS300_Clean.2.fastq.gz
NC_000962	1	4411532	7028529	4372152	99.1073	238.842	69.2	59.2	T686	lineage2	lineage2.2.1	Shandong Province	Eastern China	SRR25534348	SRP453313	new	PRJNA1002108	SAMN36849871	T686	WGS of MTB: homo sapiens	WGS	GENOMIC	RANDOM	PAIRED	Illumina	Illumina HiSeq 4000	WGS of Mycobacterium tuberculosis strain, paired reads	fastq	T686.IS300_Clean.1.fastq.gz	T686.IS300_Clean.2.fastq.gz
NC_000962	1	4411532	7102372	4368112	99.0158	241.355	68.8	59.3	T684	lineage2	lineage2.2.1	Shandong Province	Eastern China	SRR25534349	SRP453313	new	PRJNA1002108	SAMN36849870	T684	WGS of MTB: homo sapiens	WGS	GENOMIC	RANDOM	PAIRED	Illumina	Illumina HiSeq 4000	WGS of Mycobacterium tuberculosis strain, paired reads	fastq	T684.IS300_Clean.1.fastq.gz	T684.IS300_Clean.2.fastq.gz
NC_000962	1	4411532	6880179	4379996	99.2851	233.881	69.8	59.2	T683	lineage2	lineage2.2.1	Shandong Province	Eastern China	SRR25534350	SRP453313	new	PRJNA1002108	SAMN36849869	T683	WGS of MTB: homo sapiens	WGS	GENOMIC	RANDOM	PAIRED	Illumina	Illumina HiSeq 4000	WGS of Mycobacterium tuberculosis strain, paired reads	fastq	T683.IS300_Clean.1.fastq.gz	T683.IS300_Clean.2.fastq.gz
NC_000962	1	4411532	6914003	4399724	99.7323	234.986	70	59.4	T682	lineage4	lineage4.5	Shandong Province	Eastern China	SRR25534351	SRP453313	new	PRJNA1002108	SAMN36849868	T682	WGS of MTB: homo sapiens	WGS	GENOMIC	RANDOM	PAIRED	Illumina	Illumina HiSeq 4000	WGS of Mycobacterium tuberculosis strain, paired reads	fastq	T682.IS300_Clean.1.fastq.gz	T682.IS300_Clean.2.fastq.gz
NC_000962	1	4411532	6409105	4358280	98.7929	217.799	68.7	59.1	T681	lineage2	lineage2.2.1	Shandong Province	Eastern China	SRR25534352	SRP453313	new	PRJNA1002108	SAMN36849867	T681	WGS of MTB: homo sapiens	WGS	GENOMIC	RANDOM	PAIRED	Illumina	Illumina HiSeq 4000	WGS of Mycobacterium tuberculosis strain, paired reads	fastq	T681.IS300_Clean.1.fastq.gz	T681.IS300_Clean.2.fastq.gz
NC_000962	1	4411532	6940891	4384162	99.3796	235.909	69.9	59.1	T680	lineage2	lineage2.2.1	Shandong Province	Eastern China	SRR25534354	SRP453313	new	PRJNA1002108	SAMN36849866	T680	WGS of MTB: homo sapiens	WGS	GENOMIC	RANDOM	PAIRED	Illumina	Illumina HiSeq 4000	WGS of Mycobacterium tuberculosis strain, paired reads	fastq	T680.IS300_Clean.1.fastq.gz	T680.IS300_Clean.2.fastq.gz
NC_000962	1	4411532	7084083	4361829	98.8733	240.725	68.7	59.1	T678	lineage2	lineage2.2.1	Shandong Province	Eastern China	SRR25534355	SRP453313	new	PRJNA1002108	SAMN36849865	T678	WGS of MTB: homo sapiens	WGS	GENOMIC	RANDOM	PAIRED	Illumina	Illumina HiSeq 4000	WGS of Mycobacterium tuberculosis strain, paired reads	fastq	T678.IS300_Clean.1.fastq.gz	T678.IS300_Clean.2.fastq.gz
NC_000962	1	4411532	7084653	4359564	98.822	240.798	69.9	59.2	T677	lineage2	lineage2.2.1	Shandong Province	Eastern China	SRR25534356	SRP453313	new	PRJNA1002108	SAMN36849864	T677	WGS of MTB: homo sapiens	WGS	GENOMIC	RANDOM	PAIRED	Illumina	Illumina HiSeq 4000	WGS of Mycobacterium tuberculosis strain, paired reads	fastq	T677.IS300_Clean.1.fastq.gz	T677.IS300_Clean.2.fastq.gz
NC_000962	1	4411532	5797662	4353631	98.6875	197.024	68.6	59.2	T676	lineage2	lineage2.2.1	Shandong Province	Eastern China	SRR25534357	SRP453313	new	PRJNA1002108	SAMN36849863	T676	WGS of MTB: homo sapiens	WGS	GENOMIC	RANDOM	PAIRED	Illumina	Illumina HiSeq 4000	WGS of Mycobacterium tuberculosis strain, paired reads	fastq	T676.IS300_Clean.1.fastq.gz	T676.IS300_Clean.2.fastq.gz
NC_000962	1	4411532	7269291	4365858	98.9647	247.077	68.6	59.3	T673	lineage4	lineage4.5	Shandong Province	Eastern China	SRR25534358	SRP453313	new	PRJNA1002108	SAMN36849862	T673	WGS of MTB: homo sapiens	WGS	GENOMIC	RANDOM	PAIRED	Illumina	Illumina HiSeq 4000	WGS of Mycobacterium tuberculosis strain, paired reads	fastq	T673.IS300_Clean.1.fastq.gz	T673.IS300_Clean.2.fastq.gz
NC_000962	1	4411532	6473442	4353288	98.6797	220.003	68.6	59.2	T667	lineage2	lineage2.2.1	Shandong Province	Eastern China	SRR25534359	SRP453313	new	PRJNA1002108	SAMN36849861	T667	WGS of MTB: homo sapiens	WGS	GENOMIC	RANDOM	PAIRED	Illumina	Illumina HiSeq 4000	WGS of Mycobacterium tuberculosis strain, paired reads	fastq	T667.IS300_Clean.1.fastq.gz	T667.IS300_Clean.2.fastq.gz
NC_000962	1	4411532	6570835	4349778	98.6002	223.325	68.5	59.2	T666	lineage2	lineage2.2.1	Shandong Province	Eastern China	SRR25534360	SRP453313	new	PRJNA1002108	SAMN36849860	T666	WGS of MTB: homo sapiens	WGS	GENOMIC	RANDOM	PAIRED	Illumina	Illumina HiSeq 4000	WGS of Mycobacterium tuberculosis strain, paired reads	fastq	T666.IS300_Clean.1.fastq.gz	T666.IS300_Clean.2.fastq.gz
NC_000962	1	4411532	6721659	4386862	99.4408	228.429	70	59.1	T659	lineage2	lineage2.2.1	Shandong Province	Eastern China	SRR25534361	SRP453313	new	PRJNA1002108	SAMN36849859	T659	WGS of MTB: homo sapiens	WGS	GENOMIC	RANDOM	PAIRED	Illumina	Illumina HiSeq 4000	WGS of Mycobacterium tuberculosis strain, paired reads	fastq	T659.IS300_Clean.1.fastq.gz	T659.IS300_Clean.2.fastq.gz
NC_000962	1	4411532	7079198	4355279	98.7249	240.576	68.6	59.2	T657	lineage2	lineage2.2.1	Shandong Province	Eastern China	SRR25534362	SRP453313	new	PRJNA1002108	SAMN36849858	T657	WGS of MTB: homo sapiens	WGS	GENOMIC	RANDOM	PAIRED	Illumina	Illumina HiSeq 4000	WGS of Mycobacterium tuberculosis strain, paired reads	fastq	T657.IS300_Clean.1.fastq.gz	T657.IS300_Clean.2.fastq.gz
NC_000962	1	4411532	6969428	4362195	98.8816	236.852	69.9	59.1	T656	lineage2	lineage2.2.1	Shandong Province	Eastern China	SRR25534363	SRP453313	new	PRJNA1002108	SAMN36849857	T656	WGS of MTB: homo sapiens	WGS	GENOMIC	RANDOM	PAIRED	Illumina	Illumina HiSeq 4000	WGS of Mycobacterium tuberculosis strain, paired reads	fastq	T656.IS300_Clean.1.fastq.gz	T656.IS300_Clean.2.fastq.gz
NC_000962	1	4411532	7046637	4359665	98.8243	239.497	69.8	59.2	T654	lineage2	lineage2.2.1	Shandong Province	Eastern China	SRR25534365	SRP453313	new	PRJNA1002108	SAMN36849856	T654	WGS of MTB: homo sapiens	WGS	GENOMIC	RANDOM	PAIRED	Illumina	Illumina HiSeq 4000	WGS of Mycobacterium tuberculosis strain, paired reads	fastq	T654.IS300_Clean.1.fastq.gz	T654.IS300_Clean.2.fastq.gz
NC_000962	1	4411532	7051946	4356624	98.7554	239.679	69.9	59.1	T652	lineage2	lineage2.2.1	Shandong Province	Eastern China	SRR25534366	SRP453313	new	PRJNA1002108	SAMN36849855	T652	WGS of MTB: homo sapiens	WGS	GENOMIC	RANDOM	PAIRED	Illumina	Illumina HiSeq 4000	WGS of Mycobacterium tuberculosis strain, paired reads	fastq	T652.IS300_Clean.1.fastq.gz	T652.IS300_Clean.2.fastq.gz
NC_000962	1	4411532	7126800	4358267	98.7926	242.231	70	59.1	T650	lineage2	lineage2.2.1.1	Shandong Province	Eastern China	SRR25534367	SRP453313	new	PRJNA1002108	SAMN36849854	T650	WGS of MTB: homo sapiens	WGS	GENOMIC	RANDOM	PAIRED	Illumina	Illumina HiSeq 4000	WGS of Mycobacterium tuberculosis strain, paired reads	fastq	T650.IS300_Clean.1.fastq.gz	T650.IS300_Clean.2.fastq.gz
NC_000962	1	4411532	7339996	4352986	98.6729	249.511	69.3	59.2	T65	lineage2	lineage2.2.1	Shandong Province	Eastern China	SRR25534368	SRP453313	new	PRJNA1002108	SAMN36849853	T65	WGS of MTB: homo sapiens	WGS	GENOMIC	RANDOM	PAIRED	Illumina	Illumina HiSeq 4000	WGS of Mycobacterium tuberculosis strain, paired reads	fastq	T65.IS300_Clean.1.fastq.gz	T65.IS300_Clean.2.fastq.gz
NC_000962	1	4411532	7212958	4379154	99.2661	245.169	69.1	59.4	T649	lineage4	lineage4.4	Shandong Province	Eastern China	SRR25534369	SRP453313	new	PRJNA1002108	SAMN36849852	T649	WGS of MTB: homo sapiens	WGS	GENOMIC	RANDOM	PAIRED	Illumina	Illumina HiSeq 4000	WGS of Mycobacterium tuberculosis strain, paired reads	fastq	T649.IS300_Clean.1.fastq.gz	T649.IS300_Clean.2.fastq.gz
NC_000962	1	4411532	7036241	4352262	98.6565	239.169	69.8	59.2	T648	lineage2	lineage2.2.1	Shandong Province	Eastern China	SRR25534370	SRP453313	new	PRJNA1002108	SAMN36849851	T648	WGS of MTB: homo sapiens	WGS	GENOMIC	RANDOM	PAIRED	Illumina	Illumina HiSeq 4000	WGS of Mycobacterium tuberculosis strain, paired reads	fastq	T648.IS300_Clean.1.fastq.gz	T648.IS300_Clean.2.fastq.gz
NC_000962	1	4411532	6958229	4383606	99.367	236.492	70	59.1	T644	lineage2	lineage2.2.1	Shandong Province	Eastern China	SRR25534371	SRP453313	new	PRJNA1002108	SAMN36849850	T644	WGS of MTB: homo sapiens	WGS	GENOMIC	RANDOM	PAIRED	Illumina	Illumina HiSeq 4000	WGS of Mycobacterium tuberculosis strain, paired reads	fastq	T644.IS300_Clean.1.fastq.gz	T644.IS300_Clean.2.fastq.gz
NC_000962	1	4411532	6764867	4353409	98.6825	229.891	68.7	59.2	T642	lineage2	lineage2.2.1	Shandong Province	Eastern China	SRR25534372	SRP453313	new	PRJNA1002108	SAMN36849849	T642	WGS of MTB: homo sapiens	WGS	GENOMIC	RANDOM	PAIRED	Illumina	Illumina HiSeq 4000	WGS of Mycobacterium tuberculosis strain, paired reads	fastq	T642.IS300_Clean.1.fastq.gz	T642.IS300_Clean.2.fastq.gz
NC_000962	1	4411532	6547774	4360317	98.8391	222.549	68.5	59.2	T641	lineage2	lineage2.2.1	Shandong Province	Eastern China	SRR25534373	SRP453313	new	PRJNA1002108	SAMN36849848	T641	WGS of MTB: homo sapiens	WGS	GENOMIC	RANDOM	PAIRED	Illumina	Illumina HiSeq 4000	WGS of Mycobacterium tuberculosis strain, paired reads	fastq	T641.IS300_Clean.1.fastq.gz	T641.IS300_Clean.2.fastq.gz
NC_000962	1	4411532	6821854	4369210	99.0407	231.871	69	59.2	T640	lineage2	lineage2.2.1	Shandong Province	Eastern China	SRR25534278	SRP453313	new	PRJNA1002108	SAMN36849847	T640	WGS of MTB: homo sapiens	WGS	GENOMIC	RANDOM	PAIRED	Illumina	Illumina HiSeq 4000	WGS of Mycobacterium tuberculosis strain, paired reads	fastq	T640.IS300_Clean.1.fastq.gz	T640.IS300_Clean.2.fastq.gz
NC_000962	1	4411532	7323922	4353029	98.6739	248.965	69.3	59.3	T64	lineage2	lineage2.2.1	Shandong Province	Eastern China	SRR25534280	SRP453313	new	PRJNA1002108	SAMN36849846	T64	WGS of MTB: homo sapiens	WGS	GENOMIC	RANDOM	PAIRED	Illumina	Illumina HiSeq 4000	WGS of Mycobacterium tuberculosis strain, paired reads	fastq	T64.IS300_Clean.1.fastq.gz	T64.IS300_Clean.2.fastq.gz
NC_000962	1	4411532	6883596	4361471	98.8652	233.938	70	59.2	T637	lineage2	lineage2.2.1	Shandong Province	Eastern China	SRR25534281	SRP453313	new	PRJNA1002108	SAMN36849845	T637	WGS of MTB: homo sapiens	WGS	GENOMIC	RANDOM	PAIRED	Illumina	Illumina HiSeq 4000	WGS of Mycobacterium tuberculosis strain, paired reads	fastq	T637.IS300_Clean.1.fastq.gz	T637.IS300_Clean.2.fastq.gz
NC_000962	1	4411532	6966136	4381035	99.3087	236.768	69.9	59.1	T636	lineage2	lineage2.2.1	Shandong Province	Eastern China	SRR25534282	SRP453313	new	PRJNA1002108	SAMN36849844	T636	WGS of MTB: homo sapiens	WGS	GENOMIC	RANDOM	PAIRED	Illumina	Illumina HiSeq 4000	WGS of Mycobacterium tuberculosis strain, paired reads	fastq	T636.IS300_Clean.1.fastq.gz	T636.IS300_Clean.2.fastq.gz
NC_000962	1	4411532	7056979	4357622	98.778	239.857	69.9	59.1	T634	lineage2	lineage2.2.1	Shandong Province	Eastern China	SRR25534283	SRP453313	new	PRJNA1002108	SAMN36849843	T634	WGS of MTB: homo sapiens	WGS	GENOMIC	RANDOM	PAIRED	Illumina	Illumina HiSeq 4000	WGS of Mycobacterium tuberculosis strain, paired reads	fastq	T634.IS300_Clean.1.fastq.gz	T634.IS300_Clean.2.fastq.gz
NC_000962	1	4411532	7287546	4364895	98.9428	247.712	69.3	59.2	T62	lineage2	lineage2.2.1	Shandong Province	Eastern China	SRR25534284	SRP453313	new	PRJNA1002108	SAMN36849842	T62	WGS of MTB: homo sapiens	WGS	GENOMIC	RANDOM	PAIRED	Illumina	Illumina HiSeq 4000	WGS of Mycobacterium tuberculosis strain, paired reads	fastq	T62.IS300_Clean.1.fastq.gz	T62.IS300_Clean.2.fastq.gz
NC_000962	1	4411532	6520866	4342341	98.4316	221.65	69.1	59.2	T61	lineage2	lineage2.2.1	Shandong Province	Eastern China	SRR25534285	SRP453313	new	PRJNA1002108	SAMN36849841	T61	WGS of MTB: homo sapiens	WGS	GENOMIC	RANDOM	PAIRED	Illumina	Illumina HiSeq 4000	WGS of Mycobacterium tuberculosis strain, paired reads	fastq	T61.IS300_Clean.1.fastq.gz	T61.IS300_Clean.2.fastq.gz
NC_000962	1	4411532	7172860	4348827	98.5786	243.8	69.2	59.2	T60	lineage2	lineage2.2.1	Shandong Province	Eastern China	SRR25534286	SRP453313	new	PRJNA1002108	SAMN36849840	T60	WGS of MTB: homo sapiens	WGS	GENOMIC	RANDOM	PAIRED	Illumina	Illumina HiSeq 4000	WGS of Mycobacterium tuberculosis strain, paired reads	fastq	T60.IS300_Clean.1.fastq.gz	T60.IS300_Clean.2.fastq.gz
NC_000962	1	4411532	7041876	4348379	98.5685	239.336	70	59.1	T591	lineage2	lineage2.2.1	Shandong Province	Eastern China	SRR25534287	SRP453313	new	PRJNA1002108	SAMN36849839	T591	WGS of MTB: homo sapiens	WGS	GENOMIC	RANDOM	PAIRED	Illumina	Illumina HiSeq 4000	WGS of Mycobacterium tuberculosis strain, paired reads	fastq	T591.IS300_Clean.1.fastq.gz	T591.IS300_Clean.2.fastq.gz
NC_000962	1	4411532	7353928	4356176	98.7452	249.989	69.3	59.3	T59	lineage2	lineage2.2.1	Shandong Province	Eastern China	SRR25534288	SRP453313	new	PRJNA1002108	SAMN36849838	T59	WGS of MTB: homo sapiens	WGS	GENOMIC	RANDOM	PAIRED	Illumina	Illumina HiSeq 4000	WGS of Mycobacterium tuberculosis strain, paired reads	fastq	T59.IS300_Clean.1.fastq.gz	T59.IS300_Clean.2.fastq.gz
NC_000962	1	4411532	6981723	4362109	98.8797	237.286	69.9	59.1	T586	lineage2	lineage2.2.1	Shandong Province	Eastern China	SRR25534289	SRP453313	new	PRJNA1002108	SAMN36849837	T586	WGS of MTB: homo sapiens	WGS	GENOMIC	RANDOM	PAIRED	Illumina	Illumina HiSeq 4000	WGS of Mycobacterium tuberculosis strain, paired reads	fastq	T586.IS300_Clean.1.fastq.gz	T586.IS300_Clean.2.fastq.gz
NC_000962	1	4411532	7202235	4353356	98.6813	244.8	69.1	59.3	T584	lineage2	lineage2.2.1	Shandong Province	Eastern China	SRR25534291	SRP453313	new	PRJNA1002108	SAMN36849836	T584	WGS of MTB: homo sapiens	WGS	GENOMIC	RANDOM	PAIRED	Illumina	Illumina HiSeq 4000	WGS of Mycobacterium tuberculosis strain, paired reads	fastq	T584.IS300_Clean.1.fastq.gz	T584.IS300_Clean.2.fastq.gz
NC_000962	1	4411532	7177970	4353144	98.6765	243.972	69.3	59.1	T58	lineage2	lineage2.2.1	Shandong Province	Eastern China	SRR25534292	SRP453313	new	PRJNA1002108	SAMN36849835	T58	WGS of MTB: homo sapiens	WGS	GENOMIC	RANDOM	PAIRED	Illumina	Illumina HiSeq 4000	WGS of Mycobacterium tuberculosis strain, paired reads	fastq	T58.IS300_Clean.1.fastq.gz	T58.IS300_Clean.2.fastq.gz
NC_000962	1	4411532	6943181	4380292	99.2919	235.988	69.9	59.2	T579	lineage2	lineage2.2.1	Shandong Province	Eastern China	SRR25534293	SRP453313	new	PRJNA1002108	SAMN36849834	T579	WGS of MTB: homo sapiens	WGS	GENOMIC	RANDOM	PAIRED	Illumina	Illumina HiSeq 4000	WGS of Mycobacterium tuberculosis strain, paired reads	fastq	T579.IS300_Clean.1.fastq.gz	T579.IS300_Clean.2.fastq.gz
NC_000962	1	4411532	7083287	4362555	98.8898	240.76	69.9	59.2	T578	lineage2	lineage2.2.1	Shandong Province	Eastern China	SRR25534294	SRP453313	new	PRJNA1002108	SAMN36849833	T578	WGS of MTB: homo sapiens	WGS	GENOMIC	RANDOM	PAIRED	Illumina	Illumina HiSeq 4000	WGS of Mycobacterium tuberculosis strain, paired reads	fastq	T578.IS300_Clean.1.fastq.gz	T578.IS300_Clean.2.fastq.gz
NC_000962	1	4411532	7029969	4363610	98.9137	238.922	70	59.2	T577	lineage2	lineage2.2.1	Shandong Province	Eastern China	SRR25534295	SRP453313	new	PRJNA1002108	SAMN36849832	T577	WGS of MTB: homo sapiens	WGS	GENOMIC	RANDOM	PAIRED	Illumina	Illumina HiSeq 4000	WGS of Mycobacterium tuberculosis strain, paired reads	fastq	T577.IS300_Clean.1.fastq.gz	T577.IS300_Clean.2.fastq.gz
NC_000962	1	4411532	7158588	4355831	98.7374	243.33	69.9	59.2	T576	lineage2	lineage2.2.1	Shandong Province	Eastern China	SRR25534296	SRP453313	new	PRJNA1002108	SAMN36849831	T576	WGS of MTB: homo sapiens	WGS	GENOMIC	RANDOM	PAIRED	Illumina	Illumina HiSeq 4000	WGS of Mycobacterium tuberculosis strain, paired reads	fastq	T576.IS300_Clean.1.fastq.gz	T576.IS300_Clean.2.fastq.gz
NC_000962	1	4411532	7013852	4373559	99.1392	238.348	69.2	59.2	T575	lineage2	lineage2.2.1	Shandong Province	Eastern China	SRR25534297	SRP453313	new	PRJNA1002108	SAMN36849830	T575	WGS of MTB: homo sapiens	WGS	GENOMIC	RANDOM	PAIRED	Illumina	Illumina HiSeq 4000	WGS of Mycobacterium tuberculosis strain, paired reads	fastq	T575.IS300_Clean.1.fastq.gz	T575.IS300_Clean.2.fastq.gz
NC_000962	1	4411532	7080015	4374132	99.1522	240.618	69.2	59.1	T574	lineage2	lineage2.2.1	Shandong Province	Eastern China	SRR25534298	SRP453313	new	PRJNA1002108	SAMN36849829	T574	WGS of MTB: homo sapiens	WGS	GENOMIC	RANDOM	PAIRED	Illumina	Illumina HiSeq 4000	WGS of Mycobacterium tuberculosis strain, paired reads	fastq	T574.IS300_Clean.1.fastq.gz	T574.IS300_Clean.2.fastq.gz
NC_000962	1	4411532	5743507	4354373	98.7043	195.175	68.6	59.2	T572	lineage2	lineage2.2.1	Shandong Province	Eastern China	SRR25534299	SRP453313	new	PRJNA1002108	SAMN36849828	T572	WGS of MTB: homo sapiens	WGS	GENOMIC	RANDOM	PAIRED	Illumina	Illumina HiSeq 4000	WGS of Mycobacterium tuberculosis strain, paired reads	fastq	T572.IS300_Clean.1.fastq.gz	T572.IS300_Clean.2.fastq.gz
NC_000962	1	4411532	7153901	4368317	99.0204	243.137	69	59.2	T569	lineage2	lineage2.2.1	Shandong Province	Eastern China	SRR25534300	SRP453313	new	PRJNA1002108	SAMN36849827	T569	WGS of MTB: homo sapiens	WGS	GENOMIC	RANDOM	PAIRED	Illumina	Illumina HiSeq 4000	WGS of Mycobacterium tuberculosis strain, paired reads	fastq	T569.IS300_Clean.1.fastq.gz	T569.IS300_Clean.2.fastq.gz
NC_000962	1	4411532	7115013	4375941	99.1932	241.86	69.8	59.2	T568	lineage2	lineage2.2.1	Shandong Province	Eastern China	SRR25534302	SRP453313	new	PRJNA1002108	SAMN36849826	T568	WGS of MTB: homo sapiens	WGS	GENOMIC	RANDOM	PAIRED	Illumina	Illumina HiSeq 4000	WGS of Mycobacterium tuberculosis strain, paired reads	fastq	T568.IS300_Clean.1.fastq.gz	T568.IS300_Clean.2.fastq.gz
NC_000962	1	4411532	7023259	4358318	98.7938	238.703	70.2	59.3	T567	lineage2	lineage2.2.1	Shandong Province	Eastern China	SRR25534303	SRP453313	new	PRJNA1002108	SAMN36849825	T567	WGS of MTB: homo sapiens	WGS	GENOMIC	RANDOM	PAIRED	Illumina	Illumina HiSeq 4000	WGS of Mycobacterium tuberculosis strain, paired reads	fastq	T567.IS300_Clean.1.fastq.gz	T567.IS300_Clean.2.fastq.gz
NC_000962	1	4411532	7121601	4360795	98.8499	242.065	69.9	59.3	T566	lineage2	lineage2.2.1	Shandong Province	Eastern China	SRR25534304	SRP453313	new	PRJNA1002108	SAMN36849824	T566	WGS of MTB: homo sapiens	WGS	GENOMIC	RANDOM	PAIRED	Illumina	Illumina HiSeq 4000	WGS of Mycobacterium tuberculosis strain, paired reads	fastq	T566.IS300_Clean.1.fastq.gz	T566.IS300_Clean.2.fastq.gz
NC_000962	1	4411532	6533911	4367330	98.998	222.043	68.8	59.2	T564	lineage2	lineage2.2.1	Shandong Province	Eastern China	SRR25534305	SRP453313	new	PRJNA1002108	SAMN36849823	T564	WGS of MTB: homo sapiens	WGS	GENOMIC	RANDOM	PAIRED	Illumina	Illumina HiSeq 4000	WGS of Mycobacterium tuberculosis strain, paired reads	fastq	T564.IS300_Clean.1.fastq.gz	T564.IS300_Clean.2.fastq.gz
NC_000962	1	4411532	7040464	4359388	98.818	239.296	69.9	59.2	T562	lineage2	lineage2.2.1	Shandong Province	Eastern China	SRR25534306	SRP453313	new	PRJNA1002108	SAMN36849822	T562	WGS of MTB: homo sapiens	WGS	GENOMIC	RANDOM	PAIRED	Illumina	Illumina HiSeq 4000	WGS of Mycobacterium tuberculosis strain, paired reads	fastq	T562.IS300_Clean.1.fastq.gz	T562.IS300_Clean.2.fastq.gz
NC_000962	1	4411532	6797397	4372584	99.1171	231.029	69.2	59.2	T560	lineage2	lineage2.2.1	Shandong Province	Eastern China	SRR25534307	SRP453313	new	PRJNA1002108	SAMN36849821	T560	WGS of MTB: homo sapiens	WGS	GENOMIC	RANDOM	PAIRED	Illumina	Illumina HiSeq 4000	WGS of Mycobacterium tuberculosis strain, paired reads	fastq	T560.IS300_Clean.1.fastq.gz	T560.IS300_Clean.2.fastq.gz
NC_000962	1	4411532	7324019	4376385	99.2033	248.972	69.4	59.3	T56	lineage4	lineage4.5	Shandong Province	Eastern China	SRR25534308	SRP453313	new	PRJNA1002108	SAMN36849820	T56	WGS of MTB: homo sapiens	WGS	GENOMIC	RANDOM	PAIRED	Illumina	Illumina HiSeq 4000	WGS of Mycobacterium tuberculosis strain, paired reads	fastq	T56.IS300_Clean.1.fastq.gz	T56.IS300_Clean.2.fastq.gz
NC_000962	1	4411532	7048689	4372185	99.1081	239.571	69.9	59.2	T558	lineage2	lineage2.2.1	Shandong Province	Eastern China	SRR25534309	SRP453313	new	PRJNA1002108	SAMN36849819	T558	WGS of MTB: homo sapiens	WGS	GENOMIC	RANDOM	PAIRED	Illumina	Illumina HiSeq 4000	WGS of Mycobacterium tuberculosis strain, paired reads	fastq	T558.IS300_Clean.1.fastq.gz	T558.IS300_Clean.2.fastq.gz
NC_000962	1	4411532	7026969	4366693	98.9836	238.809	69.1	59.2	T557	lineage2	lineage2.2.1	Shandong Province	Eastern China	SRR25534470	SRP453313	new	PRJNA1002108	SAMN36849818	T557	WGS of MTB: homo sapiens	WGS	GENOMIC	RANDOM	PAIRED	Illumina	Illumina HiSeq 4000	WGS of Mycobacterium tuberculosis strain, paired reads	fastq	T557.IS300_Clean.1.fastq.gz	T557.IS300_Clean.2.fastq.gz
NC_000962	1	4411532	5946388	4348274	98.5661	202.088	68.7	59.2	T556	lineage2	lineage2.2.1	Shandong Province	Eastern China	SRR25534471	SRP453313	new	PRJNA1002108	SAMN36849817	T556	WGS of MTB: homo sapiens	WGS	GENOMIC	RANDOM	PAIRED	Illumina	Illumina HiSeq 4000	WGS of Mycobacterium tuberculosis strain, paired reads	fastq	T556.IS300_Clean.1.fastq.gz	T556.IS300_Clean.2.fastq.gz
NC_000962	1	4411532	7084714	4371088	99.0832	240.771	69.2	59.1	T553	lineage2	lineage2.2.1	Shandong Province	Eastern China	SRR25534473	SRP453313	new	PRJNA1002108	SAMN36849816	T553	WGS of MTB: homo sapiens	WGS	GENOMIC	RANDOM	PAIRED	Illumina	Illumina HiSeq 4000	WGS of Mycobacterium tuberculosis strain, paired reads	fastq	T553.IS300_Clean.1.fastq.gz	T553.IS300_Clean.2.fastq.gz
NC_000962	1	4411532	6888290	4381536	99.3201	234.096	70.4	59.3	T552	lineage4	lineage4.4.2	Shandong Province	Eastern China	SRR25534474	SRP453313	new	PRJNA1002108	SAMN36849815	T552	WGS of MTB: homo sapiens	WGS	GENOMIC	RANDOM	PAIRED	Illumina	Illumina HiSeq 4000	WGS of Mycobacterium tuberculosis strain, paired reads	fastq	T552.IS300_Clean.1.fastq.gz	T552.IS300_Clean.2.fastq.gz
NC_000962	1	4411532	7059079	4358640	98.8011	239.933	70	59.2	T550	lineage2	lineage2.2.1	Shandong Province	Eastern China	SRR25534475	SRP453313	new	PRJNA1002108	SAMN36849814	T550	WGS of MTB: homo sapiens	WGS	GENOMIC	RANDOM	PAIRED	Illumina	Illumina HiSeq 4000	WGS of Mycobacterium tuberculosis strain, paired reads	fastq	T550.IS300_Clean.1.fastq.gz	T550.IS300_Clean.2.fastq.gz
NC_000962	1	4411532	6604091	4386905	99.4418	224.461	69	59.4	T546	lineage4	lineage4.4.2	Shandong Province	Eastern China	SRR25534476	SRP453313	new	PRJNA1002108	SAMN36849813	T546	WGS of MTB: homo sapiens	WGS	GENOMIC	RANDOM	PAIRED	Illumina	Illumina HiSeq 4000	WGS of Mycobacterium tuberculosis strain, paired reads	fastq	T546.IS300_Clean.1.fastq.gz	T546.IS300_Clean.2.fastq.gz
NC_000962	1	4411532	7132585	4367089	98.9926	242.44	69.9	59.2	T545	lineage2	lineage2.2.1	Shandong Province	Eastern China	SRR25534477	SRP453313	new	PRJNA1002108	SAMN36849812	T545	WGS of MTB: homo sapiens	WGS	GENOMIC	RANDOM	PAIRED	Illumina	Illumina HiSeq 4000	WGS of Mycobacterium tuberculosis strain, paired reads	fastq	T545.IS300_Clean.1.fastq.gz	T545.IS300_Clean.2.fastq.gz
NC_000962	1	4411532	6716574	4392911	99.5779	228.285	69.9	59.2	T542	lineage2	lineage2.2.1.1	Shandong Province	Eastern China	SRR25534478	SRP453313	new	PRJNA1002108	SAMN36849811	T542	WGS of MTB: homo sapiens	WGS	GENOMIC	RANDOM	PAIRED	Illumina	Illumina HiSeq 4000	WGS of Mycobacterium tuberculosis strain, paired reads	fastq	T542.IS300_Clean.1.fastq.gz	T542.IS300_Clean.2.fastq.gz
NC_000962	1	4411532	6846388	4360242	98.8374	232.644	68.8	59.2	T541	lineage2	lineage2.2.1	Shandong Province	Eastern China	SRR25534479	SRP453313	new	PRJNA1002108	SAMN36849810	T541	WGS of MTB: homo sapiens	WGS	GENOMIC	RANDOM	PAIRED	Illumina	Illumina HiSeq 4000	WGS of Mycobacterium tuberculosis strain, paired reads	fastq	T541.IS300_Clean.1.fastq.gz	T541.IS300_Clean.2.fastq.gz
NC_000962	1	4411532	7059173	4405050	99.8531	239.943	69.9	59.4	T540	lineage4	lineage4.5	Shandong Province	Eastern China	SRR25534480	SRP453313	new	PRJNA1002108	SAMN36849809	T540	WGS of MTB: homo sapiens	WGS	GENOMIC	RANDOM	PAIRED	Illumina	Illumina HiSeq 4000	WGS of Mycobacterium tuberculosis strain, paired reads	fastq	T540.IS300_Clean.1.fastq.gz	T540.IS300_Clean.2.fastq.gz
NC_000962	1	4411532	7035191	4371878	99.1011	239.066	69.2	59.2	T539	lineage2	lineage2.2.1	Shandong Province	Eastern China	SRR25534481	SRP453313	new	PRJNA1002108	SAMN36849808	T539	WGS of MTB: homo sapiens	WGS	GENOMIC	RANDOM	PAIRED	Illumina	Illumina HiSeq 4000	WGS of Mycobacterium tuberculosis strain, paired reads	fastq	T539.IS300_Clean.1.fastq.gz	T539.IS300_Clean.2.fastq.gz
NC_000962	1	4411532	7098044	4363444	98.9099	241.263	69.8	59.2	T537	lineage2	lineage2.2.1	Shandong Province	Eastern China	SRR25534482	SRP453313	new	PRJNA1002108	SAMN36849807	T537	WGS of MTB: homo sapiens	WGS	GENOMIC	RANDOM	PAIRED	Illumina	Illumina HiSeq 4000	WGS of Mycobacterium tuberculosis strain, paired reads	fastq	T537.IS300_Clean.1.fastq.gz	T537.IS300_Clean.2.fastq.gz
NC_000962	1	4411532	7102622	4359204	98.8138	241.424	70.2	59.2	T536	lineage2	lineage2.2.1	Shandong Province	Eastern China	SRR25534484	SRP453313	new	PRJNA1002108	SAMN36849806	T536	WGS of MTB: homo sapiens	WGS	GENOMIC	RANDOM	PAIRED	Illumina	Illumina HiSeq 4000	WGS of Mycobacterium tuberculosis strain, paired reads	fastq	T536.IS300_Clean.1.fastq.gz	T536.IS300_Clean.2.fastq.gz
NC_000962	1	4411532	7059146	4359242	98.8147	239.923	69.9	59.1	T535	lineage2	lineage2.2.1	Shandong Province	Eastern China	SRR25534485	SRP453313	new	PRJNA1002108	SAMN36849805	T535	WGS of MTB: homo sapiens	WGS	GENOMIC	RANDOM	PAIRED	Illumina	Illumina HiSeq 4000	WGS of Mycobacterium tuberculosis strain, paired reads	fastq	T535.IS300_Clean.1.fastq.gz	T535.IS300_Clean.2.fastq.gz
NC_000962	1	4411532	7175882	4355442	98.7286	243.892	69.1	59.2	T531	lineage2	lineage2.2.1	Shandong Province	Eastern China	SRR25534486	SRP453313	new	PRJNA1002108	SAMN36849804	T531	WGS of MTB: homo sapiens	WGS	GENOMIC	RANDOM	PAIRED	Illumina	Illumina HiSeq 4000	WGS of Mycobacterium tuberculosis strain, paired reads	fastq	T531.IS300_Clean.1.fastq.gz	T531.IS300_Clean.2.fastq.gz
NC_000962	1	4411532	7030582	4364389	98.9314	238.96	70	59.2	T523	lineage2	lineage2.2.1	Shandong Province	Eastern China	SRR25534487	SRP453313	new	PRJNA1002108	SAMN36849803	T523	WGS of MTB: homo sapiens	WGS	GENOMIC	RANDOM	PAIRED	Illumina	Illumina HiSeq 4000	WGS of Mycobacterium tuberculosis strain, paired reads	fastq	T523.IS300_Clean.1.fastq.gz	T523.IS300_Clean.2.fastq.gz
NC_000962	1	4411532	7047524	4367659	99.0055	239.523	70	59.2	T5116	lineage2	lineage2.2.1	Shandong Province	Eastern China	SRR25534488	SRP453313	new	PRJNA1002108	SAMN36849802	T5116	WGS of MTB: homo sapiens	WGS	GENOMIC	RANDOM	PAIRED	Illumina	Illumina HiSeq 4000	WGS of Mycobacterium tuberculosis strain, paired reads	fastq	T5116.IS300_Clean.1.fastq.gz	T5116.IS300_Clean.2.fastq.gz
NC_000962	1	4411532	6874515	4353095	98.6754	233.611	69.2	59.2	T5115	lineage2	lineage2.2.1	Shandong Province	Eastern China	SRR25534489	SRP453313	new	PRJNA1002108	SAMN36849801	T5115	WGS of MTB: homo sapiens	WGS	GENOMIC	RANDOM	PAIRED	Illumina	Illumina HiSeq 4000	WGS of Mycobacterium tuberculosis strain, paired reads	fastq	T5115.IS300_Clean.1.fastq.gz	T5115.IS300_Clean.2.fastq.gz
NC_000962	1	4411532	6935134	4368430	99.023	235.687	70	59.1	T5114	lineage2	lineage2.2.1	Shandong Province	Eastern China	SRR25534490	SRP453313	new	PRJNA1002108	SAMN36849800	T5114	WGS of MTB: homo sapiens	WGS	GENOMIC	RANDOM	PAIRED	Illumina	Illumina HiSeq 4000	WGS of Mycobacterium tuberculosis strain, paired reads	fastq	T5114.IS300_Clean.1.fastq.gz	T5114.IS300_Clean.2.fastq.gz
NC_000962	1	4411532	6488541	4369571	99.0488	220.47	69.2	59.1	T5112	lineage2	lineage2.2.1	Shandong Province	Eastern China	SRR25534491	SRP453313	new	PRJNA1002108	SAMN36849799	T5112	WGS of MTB: homo sapiens	WGS	GENOMIC	RANDOM	PAIRED	Illumina	Illumina HiSeq 4000	WGS of Mycobacterium tuberculosis strain, paired reads	fastq	T5112.IS300_Clean.1.fastq.gz	T5112.IS300_Clean.2.fastq.gz
NC_000962	1	4411532	6975483	4369270	99.042	237.066	69.9	59.1	T5111	lineage2	lineage2.2.1	Shandong Province	Eastern China	SRR25534492	SRP453313	new	PRJNA1002108	SAMN36849798	T5111	WGS of MTB: homo sapiens	WGS	GENOMIC	RANDOM	PAIRED	Illumina	Illumina HiSeq 4000	WGS of Mycobacterium tuberculosis strain, paired reads	fastq	T5111.IS300_Clean.1.fastq.gz	T5111.IS300_Clean.2.fastq.gz
NC_000962	1	4411532	7063873	4375825	99.1906	240.043	69.2	59.2	T5110	lineage2	lineage2.2.1	Shandong Province	Eastern China	SRR25534493	SRP453313	new	PRJNA1002108	SAMN36849797	T5110	WGS of MTB: homo sapiens	WGS	GENOMIC	RANDOM	PAIRED	Illumina	Illumina HiSeq 4000	WGS of Mycobacterium tuberculosis strain, paired reads	fastq	T5110.IS300_Clean.1.fastq.gz	T5110.IS300_Clean.2.fastq.gz
NC_000962	1	4411532	7183291	4369365	99.0442	244.148	68.8	59.1	T5109	lineage2	lineage2.2.1	Shandong Province	Eastern China	SRR25534495	SRP453313	new	PRJNA1002108	SAMN36849796	T5109	WGS of MTB: homo sapiens	WGS	GENOMIC	RANDOM	PAIRED	Illumina	Illumina HiSeq 4000	WGS of Mycobacterium tuberculosis strain, paired reads	fastq	T5109.IS300_Clean.1.fastq.gz	T5109.IS300_Clean.2.fastq.gz
NC_000962	1	4411532	6761391	4361423	98.8641	229.781	70	59.2	T5108	lineage2	lineage2.2.1	Shandong Province	Eastern China	SRR25534496	SRP453313	new	PRJNA1002108	SAMN36849795	T5108	WGS of MTB: homo sapiens	WGS	GENOMIC	RANDOM	PAIRED	Illumina	Illumina HiSeq 4000	WGS of Mycobacterium tuberculosis strain, paired reads	fastq	T5108.IS300_Clean.1.fastq.gz	T5108.IS300_Clean.2.fastq.gz
NC_000962	1	4411532	6731517	4378270	99.246	228.764	69.8	59.1	T5107	lineage2	lineage2.2.1	Shandong Province	Eastern China	SRR25534497	SRP453313	new	PRJNA1002108	SAMN36849794	T5107	WGS of MTB: homo sapiens	WGS	GENOMIC	RANDOM	PAIRED	Illumina	Illumina HiSeq 4000	WGS of Mycobacterium tuberculosis strain, paired reads	fastq	T5107.IS300_Clean.1.fastq.gz	T5107.IS300_Clean.2.fastq.gz
NC_000962	1	4411532	6869935	4374391	99.1581	233.503	69.7	59.2	T5106	lineage2	lineage2.2.1	Shandong Province	Eastern China	SRR25534498	SRP453313	new	PRJNA1002108	SAMN36849793	T5106	WGS of MTB: homo sapiens	WGS	GENOMIC	RANDOM	PAIRED	Illumina	Illumina HiSeq 4000	WGS of Mycobacterium tuberculosis strain, paired reads	fastq	T5106.IS300_Clean.1.fastq.gz	T5106.IS300_Clean.2.fastq.gz
NC_000962	1	4411532	6789545	4375875	99.1917	230.758	69.8	59.1	T5104	lineage2	lineage2.2.1	Shandong Province	Eastern China	SRR25534499	SRP453313	new	PRJNA1002108	SAMN36849792	T5104	WGS of MTB: homo sapiens	WGS	GENOMIC	RANDOM	PAIRED	Illumina	Illumina HiSeq 4000	WGS of Mycobacterium tuberculosis strain, paired reads	fastq	T5104.IS300_Clean.1.fastq.gz	T5104.IS300_Clean.2.fastq.gz
NC_000962	1	4411532	6683987	4375350	99.1798	227.139	69.7	59.1	T5103	lineage2	lineage2.2.1	Shandong Province	Eastern China	SRR25534500	SRP453313	new	PRJNA1002108	SAMN36849791	T5103	WGS of MTB: homo sapiens	WGS	GENOMIC	RANDOM	PAIRED	Illumina	Illumina HiSeq 4000	WGS of Mycobacterium tuberculosis strain, paired reads	fastq	T5103.IS300_Clean.1.fastq.gz	T5103.IS300_Clean.2.fastq.gz
NC_000962	1	4411532	6863718	4377032	99.218	233.291	69.7	59.1	T5102	lineage2	lineage2.2.1	Shandong Province	Eastern China	SRR25534501	SRP453313	new	PRJNA1002108	SAMN36849790	T5102	WGS of MTB: homo sapiens	WGS	GENOMIC	RANDOM	PAIRED	Illumina	Illumina HiSeq 4000	WGS of Mycobacterium tuberculosis strain, paired reads	fastq	T5102.IS300_Clean.1.fastq.gz	T5102.IS300_Clean.2.fastq.gz
NC_000962	1	4411532	6841520	4374560	99.1619	232.53	69.7	59.1	T5101	lineage2	lineage2.2.1	Shandong Province	Eastern China	SRR25534502	SRP453313	new	PRJNA1002108	SAMN36849789	T5101	WGS of MTB: homo sapiens	WGS	GENOMIC	RANDOM	PAIRED	Illumina	Illumina HiSeq 4000	WGS of Mycobacterium tuberculosis strain, paired reads	fastq	T5101.IS300_Clean.1.fastq.gz	T5101.IS300_Clean.2.fastq.gz
NC_000962	1	4411532	6662218	4382051	99.3317	226.389	69.7	59.1	T5100	lineage2	lineage2.2.1	Shandong Province	Eastern China	SRR25534503	SRP453313	new	PRJNA1002108	SAMN36849788	T5100	WGS of MTB: homo sapiens	WGS	GENOMIC	RANDOM	PAIRED	Illumina	Illumina HiSeq 4000	WGS of Mycobacterium tuberculosis strain, paired reads	fastq	T5100.IS300_Clean.1.fastq.gz	T5100.IS300_Clean.2.fastq.gz
NC_000962	1	4411532	6025327	4381455	99.3182	204.757	69.9	59.2	T5099	lineage2	lineage2.2.1	Shandong Province	Eastern China	SRR25534504	SRP453313	new	PRJNA1002108	SAMN36849787	T5099	WGS of MTB: homo sapiens	WGS	GENOMIC	RANDOM	PAIRED	Illumina	Illumina HiSeq 4000	WGS of Mycobacterium tuberculosis strain, paired reads	fastq	T5099.IS300_Clean.1.fastq.gz	T5099.IS300_Clean.2.fastq.gz
NC_000962	1	4411532	6722304	4379874	99.2824	228.451	69.8	59.1	T5097	lineage2	lineage2.2.1	Shandong Province	Eastern China	SRR25534506	SRP453313	new	PRJNA1002108	SAMN36849786	T5097	WGS of MTB: homo sapiens	WGS	GENOMIC	RANDOM	PAIRED	Illumina	Illumina HiSeq 4000	WGS of Mycobacterium tuberculosis strain, paired reads	fastq	T5097.IS300_Clean.1.fastq.gz	T5097.IS300_Clean.2.fastq.gz
NC_000962	1	4411532	6676161	4382559	99.3432	226.881	69.8	59.2	T5096	lineage2	lineage2.2.1	Shandong Province	Eastern China	SRR25534507	SRP453313	new	PRJNA1002108	SAMN36849785	T5096	WGS of MTB: homo sapiens	WGS	GENOMIC	RANDOM	PAIRED	Illumina	Illumina HiSeq 4000	WGS of Mycobacterium tuberculosis strain, paired reads	fastq	T5096.IS300_Clean.1.fastq.gz	T5096.IS300_Clean.2.fastq.gz
NC_000962	1	4411532	6796705	4378648	99.2546	231.003	69.7	59.1	T5095	lineage2	lineage2.2.1	Shandong Province	Eastern China	SRR25534508	SRP453313	new	PRJNA1002108	SAMN36849784	T5095	WGS of MTB: homo sapiens	WGS	GENOMIC	RANDOM	PAIRED	Illumina	Illumina HiSeq 4000	WGS of Mycobacterium tuberculosis strain, paired reads	fastq	T5095.IS300_Clean.1.fastq.gz	T5095.IS300_Clean.2.fastq.gz
NC_000962	1	4411532	6750118	4378304	99.2468	229.418	69.7	59.1	T5094	lineage2	lineage2.2.1	Shandong Province	Eastern China	SRR25534509	SRP453313	new	PRJNA1002108	SAMN36849783	T5094	WGS of MTB: homo sapiens	WGS	GENOMIC	RANDOM	PAIRED	Illumina	Illumina HiSeq 4000	WGS of Mycobacterium tuberculosis strain, paired reads	fastq	T5094.IS300_Clean.1.fastq.gz	T5094.IS300_Clean.2.fastq.gz
NC_000962	1	4411532	6932983	4376375	99.2031	235.671	69.6	59.2	T5093	lineage2	lineage2.2.1	Shandong Province	Eastern China	SRR25534510	SRP453313	new	PRJNA1002108	SAMN36849782	T5093	WGS of MTB: homo sapiens	WGS	GENOMIC	RANDOM	PAIRED	Illumina	Illumina HiSeq 4000	WGS of Mycobacterium tuberculosis strain, paired reads	fastq	T5093.IS300_Clean.1.fastq.gz	T5093.IS300_Clean.2.fastq.gz
NC_000962	1	4411532	6531199	4395890	99.6454	221.927	69.9	59.4	T5092	lineage4	lineage4.4.2	Shandong Province	Eastern China	SRR25534511	SRP453313	new	PRJNA1002108	SAMN36849781	T5092	WGS of MTB: homo sapiens	WGS	GENOMIC	RANDOM	PAIRED	Illumina	Illumina HiSeq 4000	WGS of Mycobacterium tuberculosis strain, paired reads	fastq	T5092.IS300_Clean.1.fastq.gz	T5092.IS300_Clean.2.fastq.gz
NC_000962	1	4411532	6753328	4391078	99.5364	229.512	69.7	59.3	T5091	lineage2	lineage2.2.2	Shandong Province	Eastern China	SRR25534512	SRP453313	new	PRJNA1002108	SAMN36849780	T5091	WGS of MTB: homo sapiens	WGS	GENOMIC	RANDOM	PAIRED	Illumina	Illumina HiSeq 4000	WGS of Mycobacterium tuberculosis strain, paired reads	fastq	T5091.IS300_Clean.1.fastq.gz	T5091.IS300_Clean.2.fastq.gz
NC_000962	1	4411532	6762173	4383986	99.3756	229.801	69.8	59.1	T5090	lineage2	lineage2.2.1	Shandong Province	Eastern China	SRR25534513	SRP453313	new	PRJNA1002108	SAMN36849779	T5090	WGS of MTB: homo sapiens	WGS	GENOMIC	RANDOM	PAIRED	Illumina	Illumina HiSeq 4000	WGS of Mycobacterium tuberculosis strain, paired reads	fastq	T5090.IS300_Clean.1.fastq.gz	T5090.IS300_Clean.2.fastq.gz
NC_000962	1	4411532	6919625	4383059	99.3546	235.197	69.6	59.2	T5089	lineage2	lineage2.2.1	Shandong Province	Eastern China	SRR25534514	SRP453313	new	PRJNA1002108	SAMN36849778	T5089	WGS of MTB: homo sapiens	WGS	GENOMIC	RANDOM	PAIRED	Illumina	Illumina HiSeq 4000	WGS of Mycobacterium tuberculosis strain, paired reads	fastq	T5089.IS300_Clean.1.fastq.gz	T5089.IS300_Clean.2.fastq.gz
NC_000962	1	4411532	6819625	4384739	99.3927	231.78	69.7	59.2	T5088	lineage2	lineage2.2.1	Shandong Province	Eastern China	SRR25534515	SRP453313	new	PRJNA1002108	SAMN36849777	T5088	WGS of MTB: homo sapiens	WGS	GENOMIC	RANDOM	PAIRED	Illumina	Illumina HiSeq 4000	WGS of Mycobacterium tuberculosis strain, paired reads	fastq	T5088.IS300_Clean.1.fastq.gz	T5088.IS300_Clean.2.fastq.gz
NC_000962	1	4411532	6815870	4384726	99.3924	231.665	69.6	59.1	T5087	lineage2	lineage2.2.1	Shandong Province	Eastern China	SRR25534518	SRP453313	new	PRJNA1002108	SAMN36849776	T5087	WGS of MTB: homo sapiens	WGS	GENOMIC	RANDOM	PAIRED	Illumina	Illumina HiSeq 4000	WGS of Mycobacterium tuberculosis strain, paired reads	fastq	T5087.IS300_Clean.1.fastq.gz	T5087.IS300_Clean.2.fastq.gz
NC_000962	1	4411532	6761486	4382112	99.3331	229.796	69.7	59.2	T5085	lineage2	lineage2.2.1	Shandong Province	Eastern China	SRR25534519	SRP453313	new	PRJNA1002108	SAMN36849775	T5085	WGS of MTB: homo sapiens	WGS	GENOMIC	RANDOM	PAIRED	Illumina	Illumina HiSeq 4000	WGS of Mycobacterium tuberculosis strain, paired reads	fastq	T5085.IS300_Clean.1.fastq.gz	T5085.IS300_Clean.2.fastq.gz
NC_000962	1	4411532	6709409	4381794	99.3259	228.013	69.7	59.2	T5084	lineage2	lineage2.2.1	Shandong Province	Eastern China	SRR25534520	SRP453313	new	PRJNA1002108	SAMN36849774	T5084	WGS of MTB: homo sapiens	WGS	GENOMIC	RANDOM	PAIRED	Illumina	Illumina HiSeq 4000	WGS of Mycobacterium tuberculosis strain, paired reads	fastq	T5084.IS300_Clean.1.fastq.gz	T5084.IS300_Clean.2.fastq.gz
NC_000962	1	4411532	6757429	4381000	99.3079	229.656	69.7	59.1	T5083	lineage2	lineage2.2.1	Shandong Province	Eastern China	SRR25534521	SRP453313	new	PRJNA1002108	SAMN36849773	T5083	WGS of MTB: homo sapiens	WGS	GENOMIC	RANDOM	PAIRED	Illumina	Illumina HiSeq 4000	WGS of Mycobacterium tuberculosis strain, paired reads	fastq	T5083.IS300_Clean.1.fastq.gz	T5083.IS300_Clean.2.fastq.gz
NC_000962	1	4411532	6652677	4383949	99.3748	226.072	69.8	59.1	T5082	lineage2	lineage2.2.1	Shandong Province	Eastern China	SRR25534522	SRP453313	new	PRJNA1002108	SAMN36849772	T5082	WGS of MTB: homo sapiens	WGS	GENOMIC	RANDOM	PAIRED	Illumina	Illumina HiSeq 4000	WGS of Mycobacterium tuberculosis strain, paired reads	fastq	T5082.IS300_Clean.1.fastq.gz	T5082.IS300_Clean.2.fastq.gz
NC_000962	1	4411532	6935701	4385514	99.4102	235.749	69.6	59.1	T5081	lineage2	lineage2.2.1.1	Shandong Province	Eastern China	SRR25534523	SRP453313	new	PRJNA1002108	SAMN36849771	T5081	WGS of MTB: homo sapiens	WGS	GENOMIC	RANDOM	PAIRED	Illumina	Illumina HiSeq 4000	WGS of Mycobacterium tuberculosis strain, paired reads	fastq	T5081.IS300_Clean.1.fastq.gz	T5081.IS300_Clean.2.fastq.gz
NC_000962	1	4411532	6811744	4383826	99.372	231.513	69.6	59.2	T5080	lineage2	lineage2.2.1	Shandong Province	Eastern China	SRR25534524	SRP453313	new	PRJNA1002108	SAMN36849770	T5080	WGS of MTB: homo sapiens	WGS	GENOMIC	RANDOM	PAIRED	Illumina	Illumina HiSeq 4000	WGS of Mycobacterium tuberculosis strain, paired reads	fastq	T5080.IS300_Clean.1.fastq.gz	T5080.IS300_Clean.2.fastq.gz
NC_000962	1	4411532	6831687	4384718	99.3922	232.194	69.7	59.1	T5079	lineage2	lineage2.2.1	Shandong Province	Eastern China	SRR25534525	SRP453313	new	PRJNA1002108	SAMN36849769	T5079	WGS of MTB: homo sapiens	WGS	GENOMIC	RANDOM	PAIRED	Illumina	Illumina HiSeq 4000	WGS of Mycobacterium tuberculosis strain, paired reads	fastq	T5079.IS300_Clean.1.fastq.gz	T5079.IS300_Clean.2.fastq.gz
NC_000962	1	4411532	6704593	4385640	99.4131	227.847	69.8	59.1	T5078	lineage2	lineage2.2.1	Shandong Province	Eastern China	SRR25534526	SRP453313	new	PRJNA1002108	SAMN36849768	T5078	WGS of MTB: homo sapiens	WGS	GENOMIC	RANDOM	PAIRED	Illumina	Illumina HiSeq 4000	WGS of Mycobacterium tuberculosis strain, paired reads	fastq	T5078.IS300_Clean.1.fastq.gz	T5078.IS300_Clean.2.fastq.gz
NC_000962	1	4411532	6767096	4382536	99.3427	229.983	69.9	59.2	T5077	lineage2	lineage2.2.1	Shandong Province	Eastern China	SRR25534527	SRP453313	new	PRJNA1002108	SAMN36849767	T5077	WGS of MTB: homo sapiens	WGS	GENOMIC	RANDOM	PAIRED	Illumina	Illumina HiSeq 4000	WGS of Mycobacterium tuberculosis strain, paired reads	fastq	T5077.IS300_Clean.1.fastq.gz	T5077.IS300_Clean.2.fastq.gz
NC_000962	1	4411532	6708300	4383430	99.363	227.977	69.8	59.1	T5076	lineage2	lineage2.2.1	Shandong Province	Eastern China	SRR25534529	SRP453313	new	PRJNA1002108	SAMN36849766	T5076	WGS of MTB: homo sapiens	WGS	GENOMIC	RANDOM	PAIRED	Illumina	Illumina HiSeq 4000	WGS of Mycobacterium tuberculosis strain, paired reads	fastq	T5076.IS300_Clean.1.fastq.gz	T5076.IS300_Clean.2.fastq.gz
NC_000962	1	4411532	6871717	4385296	99.4053	233.561	69.7	59.3	T5074	lineage2	lineage2.2.1	Shandong Province	Eastern China	SRR25534530	SRP453313	new	PRJNA1002108	SAMN36849765	T5074	WGS of MTB: homo sapiens	WGS	GENOMIC	RANDOM	PAIRED	Illumina	Illumina HiSeq 4000	WGS of Mycobacterium tuberculosis strain, paired reads	fastq	T5074.IS300_Clean.1.fastq.gz	T5074.IS300_Clean.2.fastq.gz
NC_000962	1	4411532	6918955	4385631	99.4129	235.174	69.5	59.2	T5073	lineage2	lineage2.2.1	Shandong Province	Eastern China	SRR25534531	SRP453313	new	PRJNA1002108	SAMN36849764	T5073	WGS of MTB: homo sapiens	WGS	GENOMIC	RANDOM	PAIRED	Illumina	Illumina HiSeq 4000	WGS of Mycobacterium tuberculosis strain, paired reads	fastq	T5073.IS300_Clean.1.fastq.gz	T5073.IS300_Clean.2.fastq.gz
NC_000962	1	4411532	6818023	4385363	99.4068	231.724	69.7	59.1	T5072	lineage2	lineage2.2.1	Shandong Province	Eastern China	SRR25534532	SRP453313	new	PRJNA1002108	SAMN36849763	T5072	WGS of MTB: homo sapiens	WGS	GENOMIC	RANDOM	PAIRED	Illumina	Illumina HiSeq 4000	WGS of Mycobacterium tuberculosis strain, paired reads	fastq	T5072.IS300_Clean.1.fastq.gz	T5072.IS300_Clean.2.fastq.gz
NC_000962	1	4411532	6874730	4384453	99.3862	233.653	69.6	59.2	T5071	lineage2	lineage2.2.1	Shandong Province	Eastern China	SRR25534533	SRP453313	new	PRJNA1002108	SAMN36849762	T5071	WGS of MTB: homo sapiens	WGS	GENOMIC	RANDOM	PAIRED	Illumina	Illumina HiSeq 4000	WGS of Mycobacterium tuberculosis strain, paired reads	fastq	T5071.IS300_Clean.1.fastq.gz	T5071.IS300_Clean.2.fastq.gz
NC_000962	1	4411532	6554527	4401927	99.7823	222.722	69.9	59.3	T5070	lineage4	lineage4.4.2	Shandong Province	Eastern China	SRR25534374	SRP453313	new	PRJNA1002108	SAMN36849761	T5070	WGS of MTB: homo sapiens	WGS	GENOMIC	RANDOM	PAIRED	Illumina	Illumina HiSeq 4000	WGS of Mycobacterium tuberculosis strain, paired reads	fastq	T5070.IS300_Clean.1.fastq.gz	T5070.IS300_Clean.2.fastq.gz
NC_000962	1	4411532	6712875	4385359	99.4067	228.129	69.8	59	T5069	lineage2	lineage2.2.1	Shandong Province	Eastern China	SRR25534375	SRP453313	new	PRJNA1002108	SAMN36849760	T5069	WGS of MTB: homo sapiens	WGS	GENOMIC	RANDOM	PAIRED	Illumina	Illumina HiSeq 4000	WGS of Mycobacterium tuberculosis strain, paired reads	fastq	T5069.IS300_Clean.1.fastq.gz	T5069.IS300_Clean.2.fastq.gz
NC_000962	1	4411532	6836967	4383598	99.3668	232.376	69.7	59.3	T5068	lineage2	lineage2.2.2	Shandong Province	Eastern China	SRR25534376	SRP453313	new	PRJNA1002108	SAMN36849759	T5068	WGS of MTB: homo sapiens	WGS	GENOMIC	RANDOM	PAIRED	Illumina	Illumina HiSeq 4000	WGS of Mycobacterium tuberculosis strain, paired reads	fastq	T5068.IS300_Clean.1.fastq.gz	T5068.IS300_Clean.2.fastq.gz
NC_000962	1	4411532	6612165	4402848	99.8032	224.706	69.7	59.3	T5067	lineage4	lineage4.5	Shandong Province	Eastern China	SRR25534377	SRP453313	new	PRJNA1002108	SAMN36849758	T5067	WGS of MTB: homo sapiens	WGS	GENOMIC	RANDOM	PAIRED	Illumina	Illumina HiSeq 4000	WGS of Mycobacterium tuberculosis strain, paired reads	fastq	T5067.IS300_Clean.1.fastq.gz	T5067.IS300_Clean.2.fastq.gz
NC_000962	1	4411532	6812469	4394306	99.6095	231.55	69.7	59.4	T5066	lineage4	lineage4.8	Shandong Province	Eastern China	SRR25534378	SRP453313	new	PRJNA1002108	SAMN36849757	T5066	WGS of MTB: homo sapiens	WGS	GENOMIC	RANDOM	PAIRED	Illumina	Illumina HiSeq 4000	WGS of Mycobacterium tuberculosis strain, paired reads	fastq	T5066.IS300_Clean.1.fastq.gz	T5066.IS300_Clean.2.fastq.gz
NC_000962	1	4411532	6631394	4383407	99.3625	225.347	69.8	59.1	T5065	lineage2	lineage2.2.1	Shandong Province	Eastern China	SRR25534380	SRP453313	new	PRJNA1002108	SAMN36849756	T5065	WGS of MTB: homo sapiens	WGS	GENOMIC	RANDOM	PAIRED	Illumina	Illumina HiSeq 4000	WGS of Mycobacterium tuberculosis strain, paired reads	fastq	T5065.IS300_Clean.1.fastq.gz	T5065.IS300_Clean.2.fastq.gz
NC_000962	1	4411532	6661034	4402630	99.7982	226.36	69.8	59.3	T5064	lineage4	lineage4.5	Shandong Province	Eastern China	SRR25534381	SRP453313	new	PRJNA1002108	SAMN36849755	T5064	WGS of MTB: homo sapiens	WGS	GENOMIC	RANDOM	PAIRED	Illumina	Illumina HiSeq 4000	WGS of Mycobacterium tuberculosis strain, paired reads	fastq	T5064.IS300_Clean.1.fastq.gz	T5064.IS300_Clean.2.fastq.gz
NC_000962	1	4411532	6788098	4384799	99.394	230.698	69.7	59	T5063	lineage2	lineage2.2.1	Shandong Province	Eastern China	SRR25534382	SRP453313	new	PRJNA1002108	SAMN36849754	T5063	WGS of MTB: homo sapiens	WGS	GENOMIC	RANDOM	PAIRED	Illumina	Illumina HiSeq 4000	WGS of Mycobacterium tuberculosis strain, paired reads	fastq	T5063.IS300_Clean.1.fastq.gz	T5063.IS300_Clean.2.fastq.gz
NC_000962	1	4411532	6765892	4387242	99.4494	229.94	69.8	59.2	T5062	lineage2	lineage2.2.1	Shandong Province	Eastern China	SRR25534383	SRP453313	new	PRJNA1002108	SAMN36849753	T5062	WGS of MTB: homo sapiens	WGS	GENOMIC	RANDOM	PAIRED	Illumina	Illumina HiSeq 4000	WGS of Mycobacterium tuberculosis strain, paired reads	fastq	T5062.IS300_Clean.1.fastq.gz	T5062.IS300_Clean.2.fastq.gz
NC_000962	1	4411532	6856308	4383438	99.3632	233.031	69.7	59.2	T5061	lineage2	lineage2.2.1	Shandong Province	Eastern China	SRR25534384	SRP453313	new	PRJNA1002108	SAMN36849752	T5061	WGS of MTB: homo sapiens	WGS	GENOMIC	RANDOM	PAIRED	Illumina	Illumina HiSeq 4000	WGS of Mycobacterium tuberculosis strain, paired reads	fastq	T5061.IS300_Clean.1.fastq.gz	T5061.IS300_Clean.2.fastq.gz
NC_000962	1	4411532	6544019	4385117	99.4012	222.366	69.8	59.1	T5059	lineage2	lineage2.2.1	Shandong Province	Eastern China	SRR25534385	SRP453313	new	PRJNA1002108	SAMN36849751	T5059	WGS of MTB: homo sapiens	WGS	GENOMIC	RANDOM	PAIRED	Illumina	Illumina HiSeq 4000	WGS of Mycobacterium tuberculosis strain, paired reads	fastq	T5059.IS300_Clean.1.fastq.gz	T5059.IS300_Clean.2.fastq.gz
NC_000962	1	4411532	6827743	4383695	99.369	232.059	69.7	59	T5058	lineage2	lineage2.2.1	Shandong Province	Eastern China	SRR25534386	SRP453313	new	PRJNA1002108	SAMN36849750	T5058	WGS of MTB: homo sapiens	WGS	GENOMIC	RANDOM	PAIRED	Illumina	Illumina HiSeq 4000	WGS of Mycobacterium tuberculosis strain, paired reads	fastq	T5058.IS300_Clean.1.fastq.gz	T5058.IS300_Clean.2.fastq.gz
NC_000962	1	4411532	6658758	4385249	99.4042	226.297	69.8	59.1	T5057	lineage2	lineage2.2.1.1	Shandong Province	Eastern China	SRR25534387	SRP453313	new	PRJNA1002108	SAMN36849749	T5057	WGS of MTB: homo sapiens	WGS	GENOMIC	RANDOM	PAIRED	Illumina	Illumina HiSeq 4000	WGS of Mycobacterium tuberculosis strain, paired reads	fastq	T5057.IS300_Clean.1.fastq.gz	T5057.IS300_Clean.2.fastq.gz
NC_000962	1	4411532	6677176	4382905	99.3511	226.914	69.8	59.2	T5056	lineage2	lineage2.2.1	Shandong Province	Eastern China	SRR25534388	SRP453313	new	PRJNA1002108	SAMN36849748	T5056	WGS of MTB: homo sapiens	WGS	GENOMIC	RANDOM	PAIRED	Illumina	Illumina HiSeq 4000	WGS of Mycobacterium tuberculosis strain, paired reads	fastq	T5056.IS300_Clean.1.fastq.gz	T5056.IS300_Clean.2.fastq.gz
NC_000962	1	4411532	6594442	4385681	99.414	224.083	69.8	59.1	T5055	lineage2	lineage2.2.1	Shandong Province	Eastern China	SRR25534389	SRP453313	new	PRJNA1002108	SAMN36849747	T5055	WGS of MTB: homo sapiens	WGS	GENOMIC	RANDOM	PAIRED	Illumina	Illumina HiSeq 4000	WGS of Mycobacterium tuberculosis strain, paired reads	fastq	T5055.IS300_Clean.1.fastq.gz	T5055.IS300_Clean.2.fastq.gz
NC_000962	1	4411532	6652717	4384595	99.3894	226.084	69.7	59	T5054	lineage2	lineage2.2.1.1	Shandong Province	Eastern China	SRR25534391	SRP453313	new	PRJNA1002108	SAMN36849746	T5054	WGS of MTB: homo sapiens	WGS	GENOMIC	RANDOM	PAIRED	Illumina	Illumina HiSeq 4000	WGS of Mycobacterium tuberculosis strain, paired reads	fastq	T5054.IS300_Clean.1.fastq.gz	T5054.IS300_Clean.2.fastq.gz
NC_000962	1	4411532	6773062	4394228	99.6078	230.184	69.7	59.1	T5053	lineage2	lineage2.2.1	Shandong Province	Eastern China	SRR25534392	SRP453313	new	PRJNA1002108	SAMN36849745	T5053	WGS of MTB: homo sapiens	WGS	GENOMIC	RANDOM	PAIRED	Illumina	Illumina HiSeq 4000	WGS of Mycobacterium tuberculosis strain, paired reads	fastq	T5053.IS300_Clean.1.fastq.gz	T5053.IS300_Clean.2.fastq.gz
NC_000962	1	4411532	6750655	4384999	99.3986	229.43	69.8	59	T5052	lineage2	lineage2.2.1	Shandong Province	Eastern China	SRR25534393	SRP453313	new	PRJNA1002108	SAMN36849744	T5052	WGS of MTB: homo sapiens	WGS	GENOMIC	RANDOM	PAIRED	Illumina	Illumina HiSeq 4000	WGS of Mycobacterium tuberculosis strain, paired reads	fastq	T5052.IS300_Clean.1.fastq.gz	T5052.IS300_Clean.2.fastq.gz
NC_000962	1	4411532	6754318	4385727	99.4151	229.554	69.8	59.2	T5051	lineage2	lineage2.2.1	Shandong Province	Eastern China	SRR25534394	SRP453313	new	PRJNA1002108	SAMN36849743	T5051	WGS of MTB: homo sapiens	WGS	GENOMIC	RANDOM	PAIRED	Illumina	Illumina HiSeq 4000	WGS of Mycobacterium tuberculosis strain, paired reads	fastq	T5051.IS300_Clean.1.fastq.gz	T5051.IS300_Clean.2.fastq.gz
NC_000962	1	4411532	6764340	4382827	99.3493	229.888	69.7	59.2	T5050	lineage2	lineage2.2.1	Shandong Province	Eastern China	SRR25534395	SRP453313	new	PRJNA1002108	SAMN36849742	T5050	WGS of MTB: homo sapiens	WGS	GENOMIC	RANDOM	PAIRED	Illumina	Illumina HiSeq 4000	WGS of Mycobacterium tuberculosis strain, paired reads	fastq	T5050.IS300_Clean.1.fastq.gz	T5050.IS300_Clean.2.fastq.gz
NC_000962	1	4411532	6761883	4385783	99.4163	229.809	69.7	59	T5048	lineage2	lineage2.2.1	Shandong Province	Eastern China	SRR25534396	SRP453313	new	PRJNA1002108	SAMN36849741	T5048	WGS of MTB: homo sapiens	WGS	GENOMIC	RANDOM	PAIRED	Illumina	Illumina HiSeq 4000	WGS of Mycobacterium tuberculosis strain, paired reads	fastq	T5048.IS300_Clean.1.fastq.gz	T5048.IS300_Clean.2.fastq.gz
NC_000962	1	4411532	6238622	4350067	98.6067	212.026	69.2	59.2	T5047	lineage2	lineage2.2.1	Shandong Province	Eastern China	SRR25534397	SRP453313	new	PRJNA1002108	SAMN36849740	T5047	WGS of MTB: homo sapiens	WGS	GENOMIC	RANDOM	PAIRED	Illumina	Illumina HiSeq 4000	WGS of Mycobacterium tuberculosis strain, paired reads	fastq	T5047.IS300_Clean.1.fastq.gz	T5047.IS300_Clean.2.fastq.gz
NC_000962	1	4411532	7164751	4386019	99.4217	243.554	69.9	59.4	T5046	lineage4	lineage4.5	Shandong Province	Eastern China	SRR25534398	SRP453313	new	PRJNA1002108	SAMN36849739	T5046	WGS of MTB: homo sapiens	WGS	GENOMIC	RANDOM	PAIRED	Illumina	Illumina HiSeq 4000	WGS of Mycobacterium tuberculosis strain, paired reads	fastq	T5046.IS300_Clean.1.fastq.gz	T5046.IS300_Clean.2.fastq.gz
NC_000962	1	4411532	6919977	4341675	98.4165	235.158	69.3	59.1	T5045	lineage2	lineage2.2.1	Shandong Province	Eastern China	SRR25534399	SRP453313	new	PRJNA1002108	SAMN36849738	T5045	WGS of MTB: homo sapiens	WGS	GENOMIC	RANDOM	PAIRED	Illumina	Illumina HiSeq 4000	WGS of Mycobacterium tuberculosis strain, paired reads	fastq	T5045.IS300_Clean.1.fastq.gz	T5045.IS300_Clean.2.fastq.gz
NC_000962	1	4411532	7104763	4361369	98.8629	241.473	69.7	59.2	T5044	lineage2	lineage2.2.1	Shandong Province	Eastern China	SRR25534400	SRP453313	new	PRJNA1002108	SAMN36849737	T5044	WGS of MTB: homo sapiens	WGS	GENOMIC	RANDOM	PAIRED	Illumina	Illumina HiSeq 4000	WGS of Mycobacterium tuberculosis strain, paired reads	fastq	T5044.IS300_Clean.1.fastq.gz	T5044.IS300_Clean.2.fastq.gz
NC_000962	1	4411532	7116069	4368780	99.0309	241.85	69.4	59.1	T5042	lineage2	lineage2.2.1.1	Shandong Province	Eastern China	SRR25534402	SRP453313	new	PRJNA1002108	SAMN36849736	T5042	WGS of MTB: homo sapiens	WGS	GENOMIC	RANDOM	PAIRED	Illumina	Illumina HiSeq 4000	WGS of Mycobacterium tuberculosis strain, paired reads	fastq	T5042.IS300_Clean.1.fastq.gz	T5042.IS300_Clean.2.fastq.gz
NC_000962	1	4411532	7188446	4357606	98.7776	244.316	69.3	59.2	T5041	lineage2	lineage2.2.1	Shandong Province	Eastern China	SRR25534403	SRP453313	new	PRJNA1002108	SAMN36849735	T5041	WGS of MTB: homo sapiens	WGS	GENOMIC	RANDOM	PAIRED	Illumina	Illumina HiSeq 4000	WGS of Mycobacterium tuberculosis strain, paired reads	fastq	T5041.IS300_Clean.1.fastq.gz	T5041.IS300_Clean.2.fastq.gz
NC_000962	1	4411532	7229611	4355730	98.7351	245.737	69.3	59.1	T5040	lineage2	lineage2.2.1	Shandong Province	Eastern China	SRR25534404	SRP453313	new	PRJNA1002108	SAMN36849734	T5040	WGS of MTB: homo sapiens	WGS	GENOMIC	RANDOM	PAIRED	Illumina	Illumina HiSeq 4000	WGS of Mycobacterium tuberculosis strain, paired reads	fastq	T5040.IS300_Clean.1.fastq.gz	T5040.IS300_Clean.2.fastq.gz
NC_000962	1	4411532	7164731	4358100	98.7888	243.517	69.7	59.2	T5038	lineage2	lineage2.2.1	Shandong Province	Eastern China	SRR25534405	SRP453313	new	PRJNA1002108	SAMN36849733	T5038	WGS of MTB: homo sapiens	WGS	GENOMIC	RANDOM	PAIRED	Illumina	Illumina HiSeq 4000	WGS of Mycobacterium tuberculosis strain, paired reads	fastq	T5038.IS300_Clean.1.fastq.gz	T5038.IS300_Clean.2.fastq.gz
NC_000962	1	4411532	7205610	4355475	98.7293	244.905	69.3	59.3	T5037	lineage2	lineage2.2.1	Shandong Province	Eastern China	SRR25534534	SRP453313	new	PRJNA1002108	SAMN36849732	T5037	WGS of MTB: homo sapiens	WGS	GENOMIC	RANDOM	PAIRED	Illumina	Illumina HiSeq 4000	WGS of Mycobacterium tuberculosis strain, paired reads	fastq	T5037.IS300_Clean.1.fastq.gz	T5037.IS300_Clean.2.fastq.gz
NC_000962	1	4411532	7104794	4371129	99.0842	241.469	69.5	59.4	T5036	lineage4	lineage4.5	Shandong Province	Eastern China	SRR25534535	SRP453313	new	PRJNA1002108	SAMN36849731	T5036	WGS of MTB: homo sapiens	WGS	GENOMIC	RANDOM	PAIRED	Illumina	Illumina HiSeq 4000	WGS of Mycobacterium tuberculosis strain, paired reads	fastq	T5036.IS300_Clean.1.fastq.gz	T5036.IS300_Clean.2.fastq.gz
NC_000962	1	4411532	7106255	4351102	98.6302	241.511	69.3	59.1	T5035	lineage2	lineage2.2.1	Shandong Province	Eastern China	SRR25534536	SRP453313	new	PRJNA1002108	SAMN36849730	T5035	WGS of MTB: homo sapiens	WGS	GENOMIC	RANDOM	PAIRED	Illumina	Illumina HiSeq 4000	WGS of Mycobacterium tuberculosis strain, paired reads	fastq	T5035.IS300_Clean.1.fastq.gz	T5035.IS300_Clean.2.fastq.gz
NC_000962	1	4411532	7204672	4376077	99.1963	244.886	68.7	59.4	T5034	lineage4	lineage4.5	Shandong Province	Eastern China	SRR25534537	SRP453313	new	PRJNA1002108	SAMN36849729	T5034	WGS of MTB: homo sapiens	WGS	GENOMIC	RANDOM	PAIRED	Illumina	Illumina HiSeq 4000	WGS of Mycobacterium tuberculosis strain, paired reads	fastq	T5034.IS300_Clean.1.fastq.gz	T5034.IS300_Clean.2.fastq.gz
NC_000962	1	4411532	6936522	4359450	98.8194	235.76	69.2	59.2	T5033	lineage2	lineage2.2.1	Shandong Province	Eastern China	SRR25534538	SRP453313	new	PRJNA1002108	SAMN36849728	T5033	WGS of MTB: homo sapiens	WGS	GENOMIC	RANDOM	PAIRED	Illumina	Illumina HiSeq 4000	WGS of Mycobacterium tuberculosis strain, paired reads	fastq	T5033.IS300_Clean.1.fastq.gz	T5033.IS300_Clean.2.fastq.gz
NC_000962	1	4411532	6547987	4356056	98.7425	222.553	69.2	59.2	T5031	lineage2	lineage2.2.1	Shandong Province	Eastern China	SRR25534539	SRP453313	new	PRJNA1002108	SAMN36849727	T5031	WGS of MTB: homo sapiens	WGS	GENOMIC	RANDOM	PAIRED	Illumina	Illumina HiSeq 4000	WGS of Mycobacterium tuberculosis strain, paired reads	fastq	T5031.IS300_Clean.1.fastq.gz	T5031.IS300_Clean.2.fastq.gz
NC_000962	1	4411532	7223095	4350808	98.6235	245.507	69.3	59.2	T5030	lineage2	lineage2.2.1	Shandong Province	Eastern China	SRR25534541	SRP453313	new	PRJNA1002108	SAMN36849726	T5030	WGS of MTB: homo sapiens	WGS	GENOMIC	RANDOM	PAIRED	Illumina	Illumina HiSeq 4000	WGS of Mycobacterium tuberculosis strain, paired reads	fastq	T5030.IS300_Clean.1.fastq.gz	T5030.IS300_Clean.2.fastq.gz
NC_000962	1	4411532	7233800	4348340	98.5676	245.876	69.4	59.2	T5029	lineage2	lineage2.2.1	Shandong Province	Eastern China	SRR25534542	SRP453313	new	PRJNA1002108	SAMN36849725	T5029	WGS of MTB: homo sapiens	WGS	GENOMIC	RANDOM	PAIRED	Illumina	Illumina HiSeq 4000	WGS of Mycobacterium tuberculosis strain, paired reads	fastq	T5029.IS300_Clean.1.fastq.gz	T5029.IS300_Clean.2.fastq.gz
NC_000962	1	4411532	7145769	4353999	98.6958	242.871	69.4	59.2	T5027	lineage2	lineage2.2.1	Shandong Province	Eastern China	SRR25534543	SRP453313	new	PRJNA1002108	SAMN36849724	T5027	WGS of MTB: homo sapiens	WGS	GENOMIC	RANDOM	PAIRED	Illumina	Illumina HiSeq 4000	WGS of Mycobacterium tuberculosis strain, paired reads	fastq	T5027.IS300_Clean.1.fastq.gz	T5027.IS300_Clean.2.fastq.gz
NC_000962	1	4411532	6140560	4388183	99.4707	208.69	69.3	59.4	T5026	lineage4	lineage4.5	Shandong Province	Eastern China	SRR25534544	SRP453313	new	PRJNA1002108	SAMN36849723	T5026	WGS of MTB: homo sapiens	WGS	GENOMIC	RANDOM	PAIRED	Illumina	Illumina HiSeq 4000	WGS of Mycobacterium tuberculosis strain, paired reads	fastq	T5026.IS300_Clean.1.fastq.gz	T5026.IS300_Clean.2.fastq.gz
NC_000962	1	4411532	7111019	4352673	98.6658	241.68	69.5	59.1	T5025	lineage2	lineage2.2.1	Shandong Province	Eastern China	SRR25534545	SRP453313	new	PRJNA1002108	SAMN36849722	T5025	WGS of MTB: homo sapiens	WGS	GENOMIC	RANDOM	PAIRED	Illumina	Illumina HiSeq 4000	WGS of Mycobacterium tuberculosis strain, paired reads	fastq	T5025.IS300_Clean.1.fastq.gz	T5025.IS300_Clean.2.fastq.gz
NC_000962	1	4411532	7151378	4350795	98.6232	243.06	69.3	59.2	T5024	lineage2	lineage2.2.1	Shandong Province	Eastern China	SRR25534546	SRP453313	new	PRJNA1002108	SAMN36849721	T5024	WGS of MTB: homo sapiens	WGS	GENOMIC	RANDOM	PAIRED	Illumina	Illumina HiSeq 4000	WGS of Mycobacterium tuberculosis strain, paired reads	fastq	T5024.IS300_Clean.1.fastq.gz	T5024.IS300_Clean.2.fastq.gz
NC_000962	1	4411532	7177289	4356006	98.7413	243.936	69.2	59.2	T5023	lineage2	lineage2.2.1.1	Shandong Province	Eastern China	SRR25534547	SRP453313	new	PRJNA1002108	SAMN36849720	T5023	WGS of MTB: homo sapiens	WGS	GENOMIC	RANDOM	PAIRED	Illumina	Illumina HiSeq 4000	WGS of Mycobacterium tuberculosis strain, paired reads	fastq	T5023.IS300_Clean.1.fastq.gz	T5023.IS300_Clean.2.fastq.gz
NC_000962	1	4411532	7142878	4355117	98.7212	242.767	69.2	59.2	T5020	lineage2	lineage2.2.1	Shandong Province	Eastern China	SRR25534548	SRP453313	new	PRJNA1002108	SAMN36849719	T5020	WGS of MTB: homo sapiens	WGS	GENOMIC	RANDOM	PAIRED	Illumina	Illumina HiSeq 4000	WGS of Mycobacterium tuberculosis strain, paired reads	fastq	T5020.IS300_Clean.1.fastq.gz	T5020.IS300_Clean.2.fastq.gz
NC_000962	1	4411532	7117143	4351375	98.6364	241.887	69.2	59.1	T5019	lineage2	lineage2.2.1	Shandong Province	Eastern China	SRR25534549	SRP453313	new	PRJNA1002108	SAMN36849718	T5019	WGS of MTB: homo sapiens	WGS	GENOMIC	RANDOM	PAIRED	Illumina	Illumina HiSeq 4000	WGS of Mycobacterium tuberculosis strain, paired reads	fastq	T5019.IS300_Clean.1.fastq.gz	T5019.IS300_Clean.2.fastq.gz
NC_000962	1	4411532	7028956	4354324	98.7032	238.874	69.3	59.1	T5018	lineage2	lineage2.2.1.1	Shandong Province	Eastern China	SRR25534550	SRP453313	new	PRJNA1002108	SAMN36849717	T5018	WGS of MTB: homo sapiens	WGS	GENOMIC	RANDOM	PAIRED	Illumina	Illumina HiSeq 4000	WGS of Mycobacterium tuberculosis strain, paired reads	fastq	T5018.IS300_Clean.1.fastq.gz	T5018.IS300_Clean.2.fastq.gz
NC_000962	1	4411532	6457212	4354161	98.6995	219.463	69.2	59.1	T5017	lineage2	lineage2.2.1	Shandong Province	Eastern China	SRR25534552	SRP453313	new	PRJNA1002108	SAMN36849716	T5017	WGS of MTB: homo sapiens	WGS	GENOMIC	RANDOM	PAIRED	Illumina	Illumina HiSeq 4000	WGS of Mycobacterium tuberculosis strain, paired reads	fastq	T5017.IS300_Clean.1.fastq.gz	T5017.IS300_Clean.2.fastq.gz
NC_000962	1	4411532	6281723	4346133	98.5175	213.523	69.3	59.2	T5016	lineage2	lineage2.2.1	Shandong Province	Eastern China	SRR25534553	SRP453313	new	PRJNA1002108	SAMN36849715	T5016	WGS of MTB: homo sapiens	WGS	GENOMIC	RANDOM	PAIRED	Illumina	Illumina HiSeq 4000	WGS of Mycobacterium tuberculosis strain, paired reads	fastq	T5016.IS300_Clean.1.fastq.gz	T5016.IS300_Clean.2.fastq.gz
NC_000962	1	4411532	7100366	4352092	98.6526	241.309	69.2	59.2	T5015	lineage2	lineage2.2.1	Shandong Province	Eastern China	SRR25534554	SRP453313	new	PRJNA1002108	SAMN36849714	T5015	WGS of MTB: homo sapiens	WGS	GENOMIC	RANDOM	PAIRED	Illumina	Illumina HiSeq 4000	WGS of Mycobacterium tuberculosis strain, paired reads	fastq	T5015.IS300_Clean.1.fastq.gz	T5015.IS300_Clean.2.fastq.gz
NC_000962	1	4411532	7065307	4351106	98.6303	240.118	69.5	59.2	T5014	lineage2	lineage2.2.1	Shandong Province	Eastern China	SRR25534555	SRP453313	new	PRJNA1002108	SAMN36849713	T5014	WGS of MTB: homo sapiens	WGS	GENOMIC	RANDOM	PAIRED	Illumina	Illumina HiSeq 4000	WGS of Mycobacterium tuberculosis strain, paired reads	fastq	T5014.IS300_Clean.1.fastq.gz	T5014.IS300_Clean.2.fastq.gz
NC_000962	1	4411532	7196498	4352892	98.6708	244.588	69.4	59.3	T5012	lineage2	lineage2.2.1	Shandong Province	Eastern China	SRR25534556	SRP453313	new	PRJNA1002108	SAMN36849712	T5012	WGS of MTB: homo sapiens	WGS	GENOMIC	RANDOM	PAIRED	Illumina	Illumina HiSeq 4000	WGS of Mycobacterium tuberculosis strain, paired reads	fastq	T5012.IS300_Clean.1.fastq.gz	T5012.IS300_Clean.2.fastq.gz
NC_000962	1	4411532	6840913	4357956	98.7855	232.496	69.2	59.2	T5011	lineage2	lineage2.2.1	Shandong Province	Eastern China	SRR25534557	SRP453313	new	PRJNA1002108	SAMN36849711	T5011	WGS of MTB: homo sapiens	WGS	GENOMIC	RANDOM	PAIRED	Illumina	Illumina HiSeq 4000	WGS of Mycobacterium tuberculosis strain, paired reads	fastq	T5011.IS300_Clean.1.fastq.gz	T5011.IS300_Clean.2.fastq.gz
NC_000962	1	4411532	7157757	4352324	98.6579	243.262	69.2	59.2	T5010	lineage2	lineage2.2.1	Shandong Province	Eastern China	SRR25534558	SRP453313	new	PRJNA1002108	SAMN36849710	T5010	WGS of MTB: homo sapiens	WGS	GENOMIC	RANDOM	PAIRED	Illumina	Illumina HiSeq 4000	WGS of Mycobacterium tuberculosis strain, paired reads	fastq	T5010.IS300_Clean.1.fastq.gz	T5010.IS300_Clean.2.fastq.gz
NC_000962	1	4411532	7136674	4356685	98.7567	242.544	69.2	59.1	T5009	lineage2	lineage2.2.1	Shandong Province	Eastern China	SRR25534559	SRP453313	new	PRJNA1002108	SAMN36849709	T5009	WGS of MTB: homo sapiens	WGS	GENOMIC	RANDOM	PAIRED	Illumina	Illumina HiSeq 4000	WGS of Mycobacterium tuberculosis strain, paired reads	fastq	T5009.IS300_Clean.1.fastq.gz	T5009.IS300_Clean.2.fastq.gz
NC_000962	1	4411532	7278861	4346926	98.5355	247.407	69.3	59.2	T5007	lineage2	lineage2.2.1	Shandong Province	Eastern China	SRR25534560	SRP453313	new	PRJNA1002108	SAMN36849708	T5007	WGS of MTB: homo sapiens	WGS	GENOMIC	RANDOM	PAIRED	Illumina	Illumina HiSeq 4000	WGS of Mycobacterium tuberculosis strain, paired reads	fastq	T5007.IS300_Clean.1.fastq.gz	T5007.IS300_Clean.2.fastq.gz
NC_000962	1	4411532	7064002	4350529	98.6172	240.066	69.4	59.2	T5006	lineage2	lineage2.2.1	Shandong Province	Eastern China	SRR25534561	SRP453313	new	PRJNA1002108	SAMN36849707	T5006	WGS of MTB: homo sapiens	WGS	GENOMIC	RANDOM	PAIRED	Illumina	Illumina HiSeq 4000	WGS of Mycobacterium tuberculosis strain, paired reads	fastq	T5006.IS300_Clean.1.fastq.gz	T5006.IS300_Clean.2.fastq.gz
NC_000962	1	4411532	7193228	4346608	98.5283	244.485	69.4	59.2	T5005	lineage2	lineage2.2.1	Shandong Province	Eastern China	SRR25534563	SRP453313	new	PRJNA1002108	SAMN36849706	T5005	WGS of MTB: homo sapiens	WGS	GENOMIC	RANDOM	PAIRED	Illumina	Illumina HiSeq 4000	WGS of Mycobacterium tuberculosis strain, paired reads	fastq	T5005.IS300_Clean.1.fastq.gz	T5005.IS300_Clean.2.fastq.gz
NC_000962	1	4411532	7103815	4355522	98.7304	241.416	69.3	59.1	T5004	lineage2	lineage2.2.1	Shandong Province	Eastern China	SRR25534564	SRP453313	new	PRJNA1002108	SAMN36849705	T5004	WGS of MTB: homo sapiens	WGS	GENOMIC	RANDOM	PAIRED	Illumina	Illumina HiSeq 4000	WGS of Mycobacterium tuberculosis strain, paired reads	fastq	T5004.IS300_Clean.1.fastq.gz	T5004.IS300_Clean.2.fastq.gz
NC_000962	1	4411532	7131754	4369386	99.0446	242.36	69.1	59.4	T5003	lineage2	lineage2.2.2	Shandong Province	Eastern China	SRR25534565	SRP453313	new	PRJNA1002108	SAMN36849704	T5003	WGS of MTB: homo sapiens	WGS	GENOMIC	RANDOM	PAIRED	Illumina	Illumina HiSeq 4000	WGS of Mycobacterium tuberculosis strain, paired reads	fastq	T5003.IS300_Clean.1.fastq.gz	T5003.IS300_Clean.2.fastq.gz
NC_000962	1	4411532	6987345	4377471	99.2279	237.467	69	59.4	T5002	lineage4	lineage4.5	Shandong Province	Eastern China	SRR25534566	SRP453313	new	PRJNA1002108	SAMN36849703	T5002	WGS of MTB: homo sapiens	WGS	GENOMIC	RANDOM	PAIRED	Illumina	Illumina HiSeq 4000	WGS of Mycobacterium tuberculosis strain, paired reads	fastq	T5002.IS300_Clean.1.fastq.gz	T5002.IS300_Clean.2.fastq.gz
NC_000962	1	4411532	6708331	4355212	98.7233	227.973	69	59.2	T5001	lineage2	lineage2.2.1	Shandong Province	Eastern China	SRR25534567	SRP453313	new	PRJNA1002108	SAMN36849702	T5001	WGS of MTB: homo sapiens	WGS	GENOMIC	RANDOM	PAIRED	Illumina	Illumina HiSeq 4000	WGS of Mycobacterium tuberculosis strain, paired reads	fastq	T5001.IS300_Clean.1.fastq.gz	T5001.IS300_Clean.2.fastq.gz
NC_000962	1	4411532	7227935	4365958	98.9669	245.683	69.2	59.4	T5	lineage4	lineage4.5	Shandong Province	Eastern China	SRR25534568	SRP453313	new	PRJNA1002108	SAMN36849701	T5	WGS of MTB: homo sapiens	WGS	GENOMIC	RANDOM	PAIRED	Illumina	Illumina HiSeq 4000	WGS of Mycobacterium tuberculosis strain, paired reads	fastq	T5.IS300_Clean.1.fastq.gz	T5.IS300_Clean.2.fastq.gz
NC_000962	1	4411532	7228440	4362486	98.8882	245.723	69.9	59.2	T475	lineage2	lineage2.2.1	Shandong Province	Eastern China	SRR25534569	SRP453313	new	PRJNA1002108	SAMN36849700	T475	WGS of MTB: homo sapiens	WGS	GENOMIC	RANDOM	PAIRED	Illumina	Illumina HiSeq 4000	WGS of Mycobacterium tuberculosis strain, paired reads	fastq	T475.IS300_Clean.1.fastq.gz	T475.IS300_Clean.2.fastq.gz
NC_000962	1	4411532	7160062	4352617	98.6645	243.335	68.7	59.2	T473	lineage2	lineage2.2.1	Shandong Province	Eastern China	SRR25534570	SRP453313	new	PRJNA1002108	SAMN36849699	T473	WGS of MTB: homo sapiens	WGS	GENOMIC	RANDOM	PAIRED	Illumina	Illumina HiSeq 4000	WGS of Mycobacterium tuberculosis strain, paired reads	fastq	T473.IS300_Clean.1.fastq.gz	T473.IS300_Clean.2.fastq.gz
NC_000962	1	4411532	7123059	4359030	98.8099	242.121	70	59.2	T472	lineage2	lineage2.2.1	Shandong Province	Eastern China	SRR25534571	SRP453313	new	PRJNA1002108	SAMN36849698	T472	WGS of MTB: homo sapiens	WGS	GENOMIC	RANDOM	PAIRED	Illumina	Illumina HiSeq 4000	WGS of Mycobacterium tuberculosis strain, paired reads	fastq	T472.IS300_Clean.1.fastq.gz	T472.IS300_Clean.2.fastq.gz
NC_000962	1	4411532	6929467	4389689	99.5049	235.511	70	59.3	T469	lineage4	lineage4.4.2	Shandong Province	Eastern China	SRR25534572	SRP453313	new	PRJNA1002108	SAMN36849697	T469	WGS of MTB: homo sapiens	WGS	GENOMIC	RANDOM	PAIRED	Illumina	Illumina HiSeq 4000	WGS of Mycobacterium tuberculosis strain, paired reads	fastq	T469.IS300_Clean.1.fastq.gz	T469.IS300_Clean.2.fastq.gz
NC_000962	1	4411532	6322380	4384759	99.3931	214.894	69.9	59.4	T466	lineage4	lineage4.5	Shandong Province	Eastern China	SRR25534574	SRP453313	new	PRJNA1002108	SAMN36849696	T466	WGS of MTB: homo sapiens	WGS	GENOMIC	RANDOM	PAIRED	Illumina	Illumina HiSeq 4000	WGS of Mycobacterium tuberculosis strain, paired reads	fastq	T466.IS300_Clean.1.fastq.gz	T466.IS300_Clean.2.fastq.gz
NC_000962	1	4411532	7215305	4357805	98.7821	245.227	69	59.2	T463	lineage2	lineage2.2.1	Shandong Province	Eastern China	SRR25534575	SRP453313	new	PRJNA1002108	SAMN36849695	T463	WGS of MTB: homo sapiens	WGS	GENOMIC	RANDOM	PAIRED	Illumina	Illumina HiSeq 4000	WGS of Mycobacterium tuberculosis strain, paired reads	fastq	T463.IS300_Clean.1.fastq.gz	T463.IS300_Clean.2.fastq.gz
NC_000962	1	4411532	7342689	4370548	99.071	249.59	68.6	59.5	T430	lineage4	lineage4.4.2	Shandong Province	Eastern China	SRR25534576	SRP453313	new	PRJNA1002108	SAMN36849694	T430	WGS of MTB: homo sapiens	WGS	GENOMIC	RANDOM	PAIRED	Illumina	Illumina HiSeq 4000	WGS of Mycobacterium tuberculosis strain, paired reads	fastq	T430.IS300_Clean.1.fastq.gz	T430.IS300_Clean.2.fastq.gz
NC_000962	1	4411532	7098284	4370410	99.0679	241.242	69.1	59.2	T424	lineage2	lineage2.2.1	Shandong Province	Eastern China	SRR25534577	SRP453313	new	PRJNA1002108	SAMN36849693	T424	WGS of MTB: homo sapiens	WGS	GENOMIC	RANDOM	PAIRED	Illumina	Illumina HiSeq 4000	WGS of Mycobacterium tuberculosis strain, paired reads	fastq	T424.IS300_Clean.1.fastq.gz	T424.IS300_Clean.2.fastq.gz
NC_000962	1	4411532	6933656	4371279	99.0876	235.653	70	59.4	T419	lineage4	lineage4.5	Shandong Province	Eastern China	SRR25534578	SRP453313	new	PRJNA1002108	SAMN36849692	T419	WGS of MTB: homo sapiens	WGS	GENOMIC	RANDOM	PAIRED	Illumina	Illumina HiSeq 4000	WGS of Mycobacterium tuberculosis strain, paired reads	fastq	T419.IS300_Clean.1.fastq.gz	T419.IS300_Clean.2.fastq.gz
NC_000962	1	4411532	7226580	4372321	99.1112	245.629	68.9	59.1	T418	lineage2	lineage2.2.1	Shandong Province	Eastern China	SRR25534579	SRP453313	new	PRJNA1002108	SAMN36849691	T418	WGS of MTB: homo sapiens	WGS	GENOMIC	RANDOM	PAIRED	Illumina	Illumina HiSeq 4000	WGS of Mycobacterium tuberculosis strain, paired reads	fastq	T418.IS300_Clean.1.fastq.gz	T418.IS300_Clean.2.fastq.gz
NC_000962	1	4411532	6995370	4365103	98.9476	237.744	69.9	59.2	T417	lineage2	lineage2.2.1	Shandong Province	Eastern China	SRR25534580	SRP453313	new	PRJNA1002108	SAMN36849690	T417	WGS of MTB: homo sapiens	WGS	GENOMIC	RANDOM	PAIRED	Illumina	Illumina HiSeq 4000	WGS of Mycobacterium tuberculosis strain, paired reads	fastq	T417.IS300_Clean.1.fastq.gz	T417.IS300_Clean.2.fastq.gz
NC_000962	1	4411532	5770556	4345917	98.5126	196.132	68.5	59.2	T414	lineage2	lineage2.2.1	Shandong Province	Eastern China	SRR25534581	SRP453313	new	PRJNA1002108	SAMN36849689	T414	WGS of MTB: homo sapiens	WGS	GENOMIC	RANDOM	PAIRED	Illumina	Illumina HiSeq 4000	WGS of Mycobacterium tuberculosis strain, paired reads	fastq	T414.IS300_Clean.1.fastq.gz	T414.IS300_Clean.2.fastq.gz
NC_000962	1	4411532	6085302	4367825	99.0093	206.818	69	59.1	T413	lineage2	lineage2.2.1	Shandong Province	Eastern China	SRR25534582	SRP453313	new	PRJNA1002108	SAMN36849688	T413	WGS of MTB: homo sapiens	WGS	GENOMIC	RANDOM	PAIRED	Illumina	Illumina HiSeq 4000	WGS of Mycobacterium tuberculosis strain, paired reads	fastq	T413.IS300_Clean.1.fastq.gz	T413.IS300_Clean.2.fastq.gz
NC_000962	1	4411532	7155326	4361398	98.8636	243.22	69.9	59.2	T412	lineage2	lineage2.2.1	Shandong Province	Eastern China	SRR25534583	SRP453313	new	PRJNA1002108	SAMN36849687	T412	WGS of MTB: homo sapiens	WGS	GENOMIC	RANDOM	PAIRED	Illumina	Illumina HiSeq 4000	WGS of Mycobacterium tuberculosis strain, paired reads	fastq	T412.IS300_Clean.1.fastq.gz	T412.IS300_Clean.2.fastq.gz
NC_000962	1	4411532	7019776	4360486	98.8429	238.608	69.9	59.2	T411	lineage2	lineage2.2.1	Shandong Province	Eastern China	SRR25534585	SRP453313	new	PRJNA1002108	SAMN36849686	T411	WGS of MTB: homo sapiens	WGS	GENOMIC	RANDOM	PAIRED	Illumina	Illumina HiSeq 4000	WGS of Mycobacterium tuberculosis strain, paired reads	fastq	T411.IS300_Clean.1.fastq.gz	T411.IS300_Clean.2.fastq.gz
NC_000962	1	4411532	6239085	4349249	98.5882	212.04	68.5	59.2	T410	lineage2	lineage2.2.1	Shandong Province	Eastern China	SRR25534586	SRP453313	new	PRJNA1002108	SAMN36849685	T410	WGS of MTB: homo sapiens	WGS	GENOMIC	RANDOM	PAIRED	Illumina	Illumina HiSeq 4000	WGS of Mycobacterium tuberculosis strain, paired reads	fastq	T410.IS300_Clean.1.fastq.gz	T410.IS300_Clean.2.fastq.gz
NC_000962	1	4411532	7114606	4360430	98.8416	241.837	69.9	59.1	T409	lineage2	lineage2.2.1	Shandong Province	Eastern China	SRR25534587	SRP453313	new	PRJNA1002108	SAMN36849684	T409	WGS of MTB: homo sapiens	WGS	GENOMIC	RANDOM	PAIRED	Illumina	Illumina HiSeq 4000	WGS of Mycobacterium tuberculosis strain, paired reads	fastq	T409.IS300_Clean.1.fastq.gz	T409.IS300_Clean.2.fastq.gz
NC_000962	1	4411532	5966672	4342299	98.4306	202.768	68.7	59.2	T407	lineage2	lineage2.2.1	Shandong Province	Eastern China	SRR25534588	SRP453313	new	PRJNA1002108	SAMN36849683	T407	WGS of MTB: homo sapiens	WGS	GENOMIC	RANDOM	PAIRED	Illumina	Illumina HiSeq 4000	WGS of Mycobacterium tuberculosis strain, paired reads	fastq	T407.IS300_Clean.1.fastq.gz	T407.IS300_Clean.2.fastq.gz
NC_000962	1	4411532	7023651	4395033	99.626	238.741	69.9	59.2	T406	lineage2	lineage2.2.1	Shandong Province	Eastern China	SRR25534589	SRP453313	new	PRJNA1002108	SAMN36849682	T406	WGS of MTB: homo sapiens	WGS	GENOMIC	RANDOM	PAIRED	Illumina	Illumina HiSeq 4000	WGS of Mycobacterium tuberculosis strain, paired reads	fastq	T406.IS300_Clean.1.fastq.gz	T406.IS300_Clean.2.fastq.gz
NC_000962	1	4411532	7128766	4370880	99.0785	242.289	69.1	59.2	T405	lineage2	lineage2.2.1	Shandong Province	Eastern China	SRR25534590	SRP453313	new	PRJNA1002108	SAMN36849681	T405	WGS of MTB: homo sapiens	WGS	GENOMIC	RANDOM	PAIRED	Illumina	Illumina HiSeq 4000	WGS of Mycobacterium tuberculosis strain, paired reads	fastq	T405.IS300_Clean.1.fastq.gz	T405.IS300_Clean.2.fastq.gz
NC_000962	1	4411532	6900058	4389353	99.4972	234.523	69.1	59.5	T403	lineage4	lineage4.2.2	Shandong Province	Eastern China	SRR25534591	SRP453313	new	PRJNA1002108	SAMN36849680	T403	WGS of MTB: homo sapiens	WGS	GENOMIC	RANDOM	PAIRED	Illumina	Illumina HiSeq 4000	WGS of Mycobacterium tuberculosis strain, paired reads	fastq	T403.IS300_Clean.1.fastq.gz	T403.IS300_Clean.2.fastq.gz
NC_000962	1	4411532	6495391	4347663	98.5522	220.753	68.7	59.1	T400	lineage2	lineage2.2.1	Shandong Province	Eastern China	SRR25534592	SRP453313	new	PRJNA1002108	SAMN36849679	T400	WGS of MTB: homo sapiens	WGS	GENOMIC	RANDOM	PAIRED	Illumina	Illumina HiSeq 4000	WGS of Mycobacterium tuberculosis strain, paired reads	fastq	T400.IS300_Clean.1.fastq.gz	T400.IS300_Clean.2.fastq.gz
NC_000962	1	4411532	6915233	4360626	98.8461	235.022	70.3	59.2	T399	lineage2	lineage2.2.1	Shandong Province	Eastern China	SRR25534593	SRP453313	new	PRJNA1002108	SAMN36849678	T399	WGS of MTB: homo sapiens	WGS	GENOMIC	RANDOM	PAIRED	Illumina	Illumina HiSeq 4000	WGS of Mycobacterium tuberculosis strain, paired reads	fastq	T399.IS300_Clean.1.fastq.gz	T399.IS300_Clean.2.fastq.gz
NC_000962	1	4411532	6569112	4370708	99.0746	223.283	69	59.2	T398	lineage2	lineage2.2.1	Shandong Province	Eastern China	SRR25534594	SRP453313	new	PRJNA1002108	SAMN36849677	T398	WGS of MTB: homo sapiens	WGS	GENOMIC	RANDOM	PAIRED	Illumina	Illumina HiSeq 4000	WGS of Mycobacterium tuberculosis strain, paired reads	fastq	T398.IS300_Clean.1.fastq.gz	T398.IS300_Clean.2.fastq.gz
NC_000962	1	4411532	7027993	4381879	99.3278	238.881	70	59.1	T395	lineage2	lineage2.2.1	Shandong Province	Eastern China	SRR25534139	SRP453313	new	PRJNA1002108	SAMN36849676	T395	WGS of MTB: homo sapiens	WGS	GENOMIC	RANDOM	PAIRED	Illumina	Illumina HiSeq 4000	WGS of Mycobacterium tuberculosis strain, paired reads	fastq	T395.IS300_Clean.1.fastq.gz	T395.IS300_Clean.2.fastq.gz
NC_000962	1	4411532	6980515	4352721	98.6669	237.282	69.9	59.2	T394	lineage2	lineage2.2.1	Shandong Province	Eastern China	SRR25534140	SRP453313	new	PRJNA1002108	SAMN36849675	T394	WGS of MTB: homo sapiens	WGS	GENOMIC	RANDOM	PAIRED	Illumina	Illumina HiSeq 4000	WGS of Mycobacterium tuberculosis strain, paired reads	fastq	T394.IS300_Clean.1.fastq.gz	T394.IS300_Clean.2.fastq.gz
NC_000962	1	4411532	7154175	4372677	99.1192	243.162	68.8	59.2	T393	lineage2	lineage2.2.1	Shandong Province	Eastern China	SRR25534141	SRP453313	new	PRJNA1002108	SAMN36849674	T393	WGS of MTB: homo sapiens	WGS	GENOMIC	RANDOM	PAIRED	Illumina	Illumina HiSeq 4000	WGS of Mycobacterium tuberculosis strain, paired reads	fastq	T393.IS300_Clean.1.fastq.gz	T393.IS300_Clean.2.fastq.gz
NC_000962	1	4411532	6744034	4357067	98.7654	229.227	68.6	59.4	T392	lineage4	lineage4	Shandong Province	Eastern China	SRR25534142	SRP453313	new	PRJNA1002108	SAMN36849673	T392	WGS of MTB: homo sapiens	WGS	GENOMIC	RANDOM	PAIRED	Illumina	Illumina HiSeq 4000	WGS of Mycobacterium tuberculosis strain, paired reads	fastq	T392.IS300_Clean.1.fastq.gz	T392.IS300_Clean.2.fastq.gz
NC_000962	1	4411532	7038461	4357697	98.7797	239.225	70.3	59.2	T390	lineage2	lineage2.2.1	Shandong Province	Eastern China	SRR25534143	SRP453313	new	PRJNA1002108	SAMN36849672	T390	WGS of MTB: homo sapiens	WGS	GENOMIC	RANDOM	PAIRED	Illumina	Illumina HiSeq 4000	WGS of Mycobacterium tuberculosis strain, paired reads	fastq	T390.IS300_Clean.1.fastq.gz	T390.IS300_Clean.2.fastq.gz
NC_000962	1	4411532	7096744	4353762	98.6905	241.223	69.9	59.3	T389	lineage2	lineage2.2.1	Shandong Province	Eastern China	SRR25534144	SRP453313	new	PRJNA1002108	SAMN36849671	T389	WGS of MTB: homo sapiens	WGS	GENOMIC	RANDOM	PAIRED	Illumina	Illumina HiSeq 4000	WGS of Mycobacterium tuberculosis strain, paired reads	fastq	T389.IS300_Clean.1.fastq.gz	T389.IS300_Clean.2.fastq.gz
NC_000962	1	4411532	7033781	4371286	99.0877	239.024	69.2	59.1	T388	lineage2	lineage2.2.1	Shandong Province	Eastern China	SRR25534145	SRP453313	new	PRJNA1002108	SAMN36849670	T388	WGS of MTB: homo sapiens	WGS	GENOMIC	RANDOM	PAIRED	Illumina	Illumina HiSeq 4000	WGS of Mycobacterium tuberculosis strain, paired reads	fastq	T388.IS300_Clean.1.fastq.gz	T388.IS300_Clean.2.fastq.gz
NC_000962	1	4411532	7222062	4364611	98.9364	245.474	68.7	59.2	T385	lineage2	lineage2.2.1	Shandong Province	Eastern China	SRR25534146	SRP453313	new	PRJNA1002108	SAMN36849669	T385	WGS of MTB: homo sapiens	WGS	GENOMIC	RANDOM	PAIRED	Illumina	Illumina HiSeq 4000	WGS of Mycobacterium tuberculosis strain, paired reads	fastq	T385.IS300_Clean.1.fastq.gz	T385.IS300_Clean.2.fastq.gz
NC_000962	1	4411532	6377897	4384695	99.3917	216.697	68.9	59.3	T384	lineage4	lineage4.4.2	Shandong Province	Eastern China	SRR25534147	SRP453313	new	PRJNA1002108	SAMN36849668	T384	WGS of MTB: homo sapiens	WGS	GENOMIC	RANDOM	PAIRED	Illumina	Illumina HiSeq 4000	WGS of Mycobacterium tuberculosis strain, paired reads	fastq	T384.IS300_Clean.1.fastq.gz	T384.IS300_Clean.2.fastq.gz
NC_000962	1	4411532	6999050	4365575	98.9583	237.881	70	59.2	T383	lineage2	lineage2.2.1	Shandong Province	Eastern China	SRR25534148	SRP453313	new	PRJNA1002108	SAMN36849667	T383	WGS of MTB: homo sapiens	WGS	GENOMIC	RANDOM	PAIRED	Illumina	Illumina HiSeq 4000	WGS of Mycobacterium tuberculosis strain, paired reads	fastq	T383.IS300_Clean.1.fastq.gz	T383.IS300_Clean.2.fastq.gz
NC_000962	1	4411532	7045224	4355534	98.7306	239.471	70.2	59.3	T381	lineage2	lineage2.2.1	Shandong Province	Eastern China	SRR25534182	SRP453313	new	PRJNA1002108	SAMN36849666	T381	WGS of MTB: homo sapiens	WGS	GENOMIC	RANDOM	PAIRED	Illumina	Illumina HiSeq 4000	WGS of Mycobacterium tuberculosis strain, paired reads	fastq	T381.IS300_Clean.1.fastq.gz	T381.IS300_Clean.2.fastq.gz
NC_000962	1	4411532	6692043	4353436	98.6831	227.447	68.7	59.2	T380	lineage2	lineage2.2.1	Shandong Province	Eastern China	SRR25534183	SRP453313	new	PRJNA1002108	SAMN36849665	T380	WGS of MTB: homo sapiens	WGS	GENOMIC	RANDOM	PAIRED	Illumina	Illumina HiSeq 4000	WGS of Mycobacterium tuberculosis strain, paired reads	fastq	T380.IS300_Clean.1.fastq.gz	T380.IS300_Clean.2.fastq.gz
NC_000962	1	4411532	7083729	4358534	98.7986	240.737	68.9	59.2	T379	lineage2	lineage2.2.1	Shandong Province	Eastern China	SRR25534184	SRP453313	new	PRJNA1002108	SAMN36849664	T379	WGS of MTB: homo sapiens	WGS	GENOMIC	RANDOM	PAIRED	Illumina	Illumina HiSeq 4000	WGS of Mycobacterium tuberculosis strain, paired reads	fastq	T379.IS300_Clean.1.fastq.gz	T379.IS300_Clean.2.fastq.gz
NC_000962	1	4411532	6866000	4353462	98.6837	233.342	68.8	59.2	T378	lineage2	lineage2.2.1	Shandong Province	Eastern China	SRR25534185	SRP453313	new	PRJNA1002108	SAMN36849663	T378	WGS of MTB: homo sapiens	WGS	GENOMIC	RANDOM	PAIRED	Illumina	Illumina HiSeq 4000	WGS of Mycobacterium tuberculosis strain, paired reads	fastq	T378.IS300_Clean.1.fastq.gz	T378.IS300_Clean.2.fastq.gz
NC_000962	1	4411532	7136583	4358957	98.8082	242.535	68.9	59.2	T377	lineage2	lineage2.2.1	Shandong Province	Eastern China	SRR25534186	SRP453313	new	PRJNA1002108	SAMN36849662	T377	WGS of MTB: homo sapiens	WGS	GENOMIC	RANDOM	PAIRED	Illumina	Illumina HiSeq 4000	WGS of Mycobacterium tuberculosis strain, paired reads	fastq	T377.IS300_Clean.1.fastq.gz	T377.IS300_Clean.2.fastq.gz
NC_000962	1	4411532	7160386	4356281	98.7476	243.402	69.9	59.2	T376	lineage2	lineage2.2.1	Shandong Province	Eastern China	SRR25534187	SRP453313	new	PRJNA1002108	SAMN36849661	T376	WGS of MTB: homo sapiens	WGS	GENOMIC	RANDOM	PAIRED	Illumina	Illumina HiSeq 4000	WGS of Mycobacterium tuberculosis strain, paired reads	fastq	T376.IS300_Clean.1.fastq.gz	T376.IS300_Clean.2.fastq.gz
NC_000962	1	4411532	7123194	4375430	99.1816	242.108	68.8	59.1	T374	lineage2	lineage2.2.1	Shandong Province	Eastern China	SRR25534188	SRP453313	new	PRJNA1002108	SAMN36849660	T374	WGS of MTB: homo sapiens	WGS	GENOMIC	RANDOM	PAIRED	Illumina	Illumina HiSeq 4000	WGS of Mycobacterium tuberculosis strain, paired reads	fastq	T374.IS300_Clean.1.fastq.gz	T374.IS300_Clean.2.fastq.gz
NC_000962	1	4411532	7170044	4352798	98.6686	243.722	69.9	59.1	T373	lineage2	lineage2.2.1	Shandong Province	Eastern China	SRR25534189	SRP453313	new	PRJNA1002108	SAMN36849659	T373	WGS of MTB: homo sapiens	WGS	GENOMIC	RANDOM	PAIRED	Illumina	Illumina HiSeq 4000	WGS of Mycobacterium tuberculosis strain, paired reads	fastq	T373.IS300_Clean.1.fastq.gz	T373.IS300_Clean.2.fastq.gz
NC_000962	1	4411532	6989227	4356079	98.743	237.509	68.8	59.1	T372	lineage2	lineage2.2.1	Shandong Province	Eastern China	SRR25534190	SRP453313	new	PRJNA1002108	SAMN36849658	T372	WGS of MTB: homo sapiens	WGS	GENOMIC	RANDOM	PAIRED	Illumina	Illumina HiSeq 4000	WGS of Mycobacterium tuberculosis strain, paired reads	fastq	T372.IS300_Clean.1.fastq.gz	T372.IS300_Clean.2.fastq.gz
NC_000962	1	4411532	7134117	4344197	98.4737	242.439	68.7	59.3	T371	lineage2	lineage2.2.1	Shandong Province	Eastern China	SRR25534191	SRP453313	new	PRJNA1002108	SAMN36849657	T371	WGS of MTB: homo sapiens	WGS	GENOMIC	RANDOM	PAIRED	Illumina	Illumina HiSeq 4000	WGS of Mycobacterium tuberculosis strain, paired reads	fastq	T371.IS300_Clean.1.fastq.gz	T371.IS300_Clean.2.fastq.gz
NC_000962	1	4411532	7198799	4359545	98.8216	244.684	69	59.2	T370	lineage2	lineage2.2.1	Shandong Province	Eastern China	SRR25534193	SRP453313	new	PRJNA1002108	SAMN36849656	T370	WGS of MTB: homo sapiens	WGS	GENOMIC	RANDOM	PAIRED	Illumina	Illumina HiSeq 4000	WGS of Mycobacterium tuberculosis strain, paired reads	fastq	T370.IS300_Clean.1.fastq.gz	T370.IS300_Clean.2.fastq.gz
NC_000962	1	4411532	7182547	4370418	99.068	244.121	69	59.2	T369	lineage2	lineage2.2.1	Shandong Province	Eastern China	SRR25534194	SRP453313	new	PRJNA1002108	SAMN36849655	T369	WGS of MTB: homo sapiens	WGS	GENOMIC	RANDOM	PAIRED	Illumina	Illumina HiSeq 4000	WGS of Mycobacterium tuberculosis strain, paired reads	fastq	T369.IS300_Clean.1.fastq.gz	T369.IS300_Clean.2.fastq.gz
NC_000962	1	4411532	6999084	4369363	99.0441	237.831	69.3	59.1	T368	lineage2	lineage2.2.1	Shandong Province	Eastern China	SRR25534195	SRP453313	new	PRJNA1002108	SAMN36849654	T368	WGS of MTB: homo sapiens	WGS	GENOMIC	RANDOM	PAIRED	Illumina	Illumina HiSeq 4000	WGS of Mycobacterium tuberculosis strain, paired reads	fastq	T368.IS300_Clean.1.fastq.gz	T368.IS300_Clean.2.fastq.gz
NC_000962	1	4411532	6247384	4349771	98.6	212.309	68.8	59.2	T366	lineage2	lineage2.2.1	Shandong Province	Eastern China	SRR25534196	SRP453313	new	PRJNA1002108	SAMN36849653	T366	WGS of MTB: homo sapiens	WGS	GENOMIC	RANDOM	PAIRED	Illumina	Illumina HiSeq 4000	WGS of Mycobacterium tuberculosis strain, paired reads	fastq	T366.IS300_Clean.1.fastq.gz	T366.IS300_Clean.2.fastq.gz
NC_000962	1	4411532	7198876	4373007	99.1267	244.687	68.8	59.2	T364	lineage2	lineage2.2.1	Shandong Province	Eastern China	SRR25534197	SRP453313	new	PRJNA1002108	SAMN36849652	T364	WGS of MTB: homo sapiens	WGS	GENOMIC	RANDOM	PAIRED	Illumina	Illumina HiSeq 4000	WGS of Mycobacterium tuberculosis strain, paired reads	fastq	T364.IS300_Clean.1.fastq.gz	T364.IS300_Clean.2.fastq.gz
NC_000962	1	4411532	7109963	4357291	98.7705	241.681	69.9	59.2	T363	lineage2	lineage2.2.1	Shandong Province	Eastern China	SRR25534198	SRP453313	new	PRJNA1002108	SAMN36849651	T363	WGS of MTB: homo sapiens	WGS	GENOMIC	RANDOM	PAIRED	Illumina	Illumina HiSeq 4000	WGS of Mycobacterium tuberculosis strain, paired reads	fastq	T363.IS300_Clean.1.fastq.gz	T363.IS300_Clean.2.fastq.gz
NC_000962	1	4411532	6911400	4397062	99.672	234.879	70	59.5	T361	lineage4	lineage4.4.2	Shandong Province	Eastern China	SRR25534199	SRP453313	new	PRJNA1002108	SAMN36849650	T361	WGS of MTB: homo sapiens	WGS	GENOMIC	RANDOM	PAIRED	Illumina	Illumina HiSeq 4000	WGS of Mycobacterium tuberculosis strain, paired reads	fastq	T361.IS300_Clean.1.fastq.gz	T361.IS300_Clean.2.fastq.gz
NC_000962	1	4411532	6813276	4364988	98.9449	231.519	70	59.1	T359	lineage2	lineage2.2.1	Shandong Province	Eastern China	SRR25534200	SRP453313	new	PRJNA1002108	SAMN36849649	T359	WGS of MTB: homo sapiens	WGS	GENOMIC	RANDOM	PAIRED	Illumina	Illumina HiSeq 4000	WGS of Mycobacterium tuberculosis strain, paired reads	fastq	T359.IS300_Clean.1.fastq.gz	T359.IS300_Clean.2.fastq.gz
NC_000962	1	4411532	7115489	4357880	98.7838	241.877	69.9	59.1	T356	lineage2	lineage2.2.1	Shandong Province	Eastern China	SRR25534201	SRP453313	new	PRJNA1002108	SAMN36849648	T356	WGS of MTB: homo sapiens	WGS	GENOMIC	RANDOM	PAIRED	Illumina	Illumina HiSeq 4000	WGS of Mycobacterium tuberculosis strain, paired reads	fastq	T356.IS300_Clean.1.fastq.gz	T356.IS300_Clean.2.fastq.gz
NC_000962	1	4411532	7192766	4369240	99.0413	244.465	69	59.2	T355	lineage2	lineage2.2.1	Shandong Province	Eastern China	SRR25534202	SRP453313	new	PRJNA1002108	SAMN36849647	T355	WGS of MTB: homo sapiens	WGS	GENOMIC	RANDOM	PAIRED	Illumina	Illumina HiSeq 4000	WGS of Mycobacterium tuberculosis strain, paired reads	fastq	T355.IS300_Clean.1.fastq.gz	T355.IS300_Clean.2.fastq.gz
NC_000962	1	4411532	6940327	4355422	98.7281	235.858	70.1	59.1	T353	lineage2	lineage2.2.1	Shandong Province	Eastern China	SRR25534204	SRP453313	new	PRJNA1002108	SAMN36849646	T353	WGS of MTB: homo sapiens	WGS	GENOMIC	RANDOM	PAIRED	Illumina	Illumina HiSeq 4000	WGS of Mycobacterium tuberculosis strain, paired reads	fastq	T353.IS300_Clean.1.fastq.gz	T353.IS300_Clean.2.fastq.gz
NC_000962	1	4411532	7032014	4379897	99.2829	239.022	69.8	59.2	T351	lineage2	lineage2.2.1	Shandong Province	Eastern China	SRR25534205	SRP453313	new	PRJNA1002108	SAMN36849645	T351	WGS of MTB: homo sapiens	WGS	GENOMIC	RANDOM	PAIRED	Illumina	Illumina HiSeq 4000	WGS of Mycobacterium tuberculosis strain, paired reads	fastq	T351.IS300_Clean.1.fastq.gz	T351.IS300_Clean.2.fastq.gz
NC_000962	1	4411532	7104469	4360759	98.8491	241.475	69.9	59.1	T350	lineage2	lineage2.2.1	Shandong Province	Eastern China	SRR25534206	SRP453313	new	PRJNA1002108	SAMN36849644	T350	WGS of MTB: homo sapiens	WGS	GENOMIC	RANDOM	PAIRED	Illumina	Illumina HiSeq 4000	WGS of Mycobacterium tuberculosis strain, paired reads	fastq	T350.IS300_Clean.1.fastq.gz	T350.IS300_Clean.2.fastq.gz
NC_000962	1	4411532	7050359	4377438	99.2272	239.635	69.9	59.4	T349	lineage4	lineage4.4.2	Shandong Province	Eastern China	SRR25534207	SRP453313	new	PRJNA1002108	SAMN36849643	T349	WGS of MTB: homo sapiens	WGS	GENOMIC	RANDOM	PAIRED	Illumina	Illumina HiSeq 4000	WGS of Mycobacterium tuberculosis strain, paired reads	fastq	T349.IS300_Clean.1.fastq.gz	T349.IS300_Clean.2.fastq.gz
NC_000962	1	4411532	6821950	4360568	98.8448	231.806	70.1	59.1	T348	lineage2	lineage2.2.1	Shandong Province	Eastern China	SRR25534208	SRP453313	new	PRJNA1002108	SAMN36849642	T348	WGS of MTB: homo sapiens	WGS	GENOMIC	RANDOM	PAIRED	Illumina	Illumina HiSeq 4000	WGS of Mycobacterium tuberculosis strain, paired reads	fastq	T348.IS300_Clean.1.fastq.gz	T348.IS300_Clean.2.fastq.gz
NC_000962	1	4411532	7002603	4359407	98.8184	237.931	68.8	59.1	T347	lineage2	lineage2.2.1	Shandong Province	Eastern China	SRR25534209	SRP453313	new	PRJNA1002108	SAMN36849641	T347	WGS of MTB: homo sapiens	WGS	GENOMIC	RANDOM	PAIRED	Illumina	Illumina HiSeq 4000	WGS of Mycobacterium tuberculosis strain, paired reads	fastq	T347.IS300_Clean.1.fastq.gz	T347.IS300_Clean.2.fastq.gz
NC_000962	1	4411532	6691597	4361019	98.855	227.429	69.8	59.2	T345	lineage2	lineage2.2.1	Shandong Province	Eastern China	SRR25534210	SRP453313	new	PRJNA1002108	SAMN36849640	T345	WGS of MTB: homo sapiens	WGS	GENOMIC	RANDOM	PAIRED	Illumina	Illumina HiSeq 4000	WGS of Mycobacterium tuberculosis strain, paired reads	fastq	T345.IS300_Clean.1.fastq.gz	T345.IS300_Clean.2.fastq.gz
NC_000962	1	4411532	7149138	4359472	98.8199	243.007	70	59.3	T344	lineage2	lineage2.2.1	Shandong Province	Eastern China	SRR25534211	SRP453313	new	PRJNA1002108	SAMN36849639	T344	WGS of MTB: homo sapiens	WGS	GENOMIC	RANDOM	PAIRED	Illumina	Illumina HiSeq 4000	WGS of Mycobacterium tuberculosis strain, paired reads	fastq	T344.IS300_Clean.1.fastq.gz	T344.IS300_Clean.2.fastq.gz
NC_000962	1	4411532	6627529	4361384	98.8633	225.241	69.8	59.3	T343	lineage2	lineage2.2.1	Shandong Province	Eastern China	SRR25534212	SRP453313	new	PRJNA1002108	SAMN36849638	T343	WGS of MTB: homo sapiens	WGS	GENOMIC	RANDOM	PAIRED	Illumina	Illumina HiSeq 4000	WGS of Mycobacterium tuberculosis strain, paired reads	fastq	T343.IS300_Clean.1.fastq.gz	T343.IS300_Clean.2.fastq.gz
NC_000962	1	4411532	6678429	4361412	98.8639	226.987	69.7	59.3	T341	lineage2	lineage2.2.1	Shandong Province	Eastern China	SRR25534213	SRP453313	new	PRJNA1002108	SAMN36849637	T341	WGS of MTB: homo sapiens	WGS	GENOMIC	RANDOM	PAIRED	Illumina	Illumina HiSeq 4000	WGS of Mycobacterium tuberculosis strain, paired reads	fastq	T341.IS300_Clean.1.fastq.gz	T341.IS300_Clean.2.fastq.gz
NC_000962	1	4411532	7104152	4356132	98.7442	241.475	70.2	59.2	T340	lineage2	lineage2.2.1	Shandong Province	Eastern China	SRR25534407	SRP453313	new	PRJNA1002108	SAMN36849636	T340	WGS of MTB: homo sapiens	WGS	GENOMIC	RANDOM	PAIRED	Illumina	Illumina HiSeq 4000	WGS of Mycobacterium tuberculosis strain, paired reads	fastq	T340.IS300_Clean.1.fastq.gz	T340.IS300_Clean.2.fastq.gz
NC_000962	1	4411532	7293845	4352579	98.6637	247.915	68.8	59.2	T339	lineage2	lineage2.2.1	Shandong Province	Eastern China	SRR25534408	SRP453313	new	PRJNA1002108	SAMN36849635	T339	WGS of MTB: homo sapiens	WGS	GENOMIC	RANDOM	PAIRED	Illumina	Illumina HiSeq 4000	WGS of Mycobacterium tuberculosis strain, paired reads	fastq	T339.IS300_Clean.1.fastq.gz	T339.IS300_Clean.2.fastq.gz
NC_000962	1	4411532	7016475	4375356	99.18	238.487	69.9	59.1	T338	lineage2	lineage2.2.1	Shandong Province	Eastern China	SRR25534409	SRP453313	new	PRJNA1002108	SAMN36849634	T338	WGS of MTB: homo sapiens	WGS	GENOMIC	RANDOM	PAIRED	Illumina	Illumina HiSeq 4000	WGS of Mycobacterium tuberculosis strain, paired reads	fastq	T338.IS300_Clean.1.fastq.gz	T338.IS300_Clean.2.fastq.gz
NC_000962	1	4411532	7054864	4361173	98.8585	239.792	70.2	59.2	T337	lineage2	lineage2.2.1	Shandong Province	Eastern China	SRR25534410	SRP453313	new	PRJNA1002108	SAMN36849633	T337	WGS of MTB: homo sapiens	WGS	GENOMIC	RANDOM	PAIRED	Illumina	Illumina HiSeq 4000	WGS of Mycobacterium tuberculosis strain, paired reads	fastq	T337.IS300_Clean.1.fastq.gz	T337.IS300_Clean.2.fastq.gz
NC_000962	1	4411532	5974403	4358049	98.7877	203.006	70	59.2	T335	lineage2	lineage2.2.1	Shandong Province	Eastern China	SRR25534411	SRP453313	new	PRJNA1002108	SAMN36849632	T335	WGS of MTB: homo sapiens	WGS	GENOMIC	RANDOM	PAIRED	Illumina	Illumina HiSeq 4000	WGS of Mycobacterium tuberculosis strain, paired reads	fastq	T335.IS300_Clean.1.fastq.gz	T335.IS300_Clean.2.fastq.gz
NC_000962	1	4411532	6704614	4345698	98.5077	227.881	69.8	59.1	T334	lineage2	lineage2.2.1	Shandong Province	Eastern China	SRR25534412	SRP453313	new	PRJNA1002108	SAMN36849631	T334	WGS of MTB: homo sapiens	WGS	GENOMIC	RANDOM	PAIRED	Illumina	Illumina HiSeq 4000	WGS of Mycobacterium tuberculosis strain, paired reads	fastq	T334.IS300_Clean.1.fastq.gz	T334.IS300_Clean.2.fastq.gz
NC_000962	1	4411532	6621613	4353438	98.6831	225.051	69.8	59.2	T332	lineage2	lineage2.2.1	Shandong Province	Eastern China	SRR25534413	SRP453313	new	PRJNA1002108	SAMN36849630	T332	WGS of MTB: homo sapiens	WGS	GENOMIC	RANDOM	PAIRED	Illumina	Illumina HiSeq 4000	WGS of Mycobacterium tuberculosis strain, paired reads	fastq	T332.IS300_Clean.1.fastq.gz	T332.IS300_Clean.2.fastq.gz
NC_000962	1	4411532	6655591	4347486	98.5482	226.208	69.8	59.2	T331	lineage2	lineage2.2.1	Shandong Province	Eastern China	SRR25534414	SRP453313	new	PRJNA1002108	SAMN36849629	T331	WGS of MTB: homo sapiens	WGS	GENOMIC	RANDOM	PAIRED	Illumina	Illumina HiSeq 4000	WGS of Mycobacterium tuberculosis strain, paired reads	fastq	T331.IS300_Clean.1.fastq.gz	T331.IS300_Clean.2.fastq.gz
NC_000962	1	4411532	6734257	4344119	98.4719	228.897	69.9	59.2	T330	lineage2	lineage2.2.1	Shandong Province	Eastern China	SRR25534415	SRP453313	new	PRJNA1002108	SAMN36849628	T330	WGS of MTB: homo sapiens	WGS	GENOMIC	RANDOM	PAIRED	Illumina	Illumina HiSeq 4000	WGS of Mycobacterium tuberculosis strain, paired reads	fastq	T330.IS300_Clean.1.fastq.gz	T330.IS300_Clean.2.fastq.gz
NC_000962	1	4411532	7271821	4373613	99.1405	247.174	68.5	59.3	T329	lineage2	lineage2.2.1	Shandong Province	Eastern China	SRR25534416	SRP453313	new	PRJNA1002108	SAMN36849627	T329	WGS of MTB: homo sapiens	WGS	GENOMIC	RANDOM	PAIRED	Illumina	Illumina HiSeq 4000	WGS of Mycobacterium tuberculosis strain, paired reads	fastq	T329.IS300_Clean.1.fastq.gz	T329.IS300_Clean.2.fastq.gz
NC_000962	1	4411532	6977568	4358300	98.7933	237.129	70	59.2	T327	lineage2	lineage2.2.1	Shandong Province	Eastern China	SRR25534418	SRP453313	new	PRJNA1002108	SAMN36849626	T327	WGS of MTB: homo sapiens	WGS	GENOMIC	RANDOM	PAIRED	Illumina	Illumina HiSeq 4000	WGS of Mycobacterium tuberculosis strain, paired reads	fastq	T327.IS300_Clean.1.fastq.gz	T327.IS300_Clean.2.fastq.gz
NC_000962	1	4411532	6511450	4354680	98.7113	221.27	70	59.1	T326	lineage2	lineage2.2.1	Shandong Province	Eastern China	SRR25534419	SRP453313	new	PRJNA1002108	SAMN36849625	T326	WGS of MTB: homo sapiens	WGS	GENOMIC	RANDOM	PAIRED	Illumina	Illumina HiSeq 4000	WGS of Mycobacterium tuberculosis strain, paired reads	fastq	T326.IS300_Clean.1.fastq.gz	T326.IS300_Clean.2.fastq.gz
NC_000962	1	4411532	6506573	4353487	98.6842	221.109	70	59.1	T325	lineage2	lineage2.2.1	Shandong Province	Eastern China	SRR25534420	SRP453313	new	PRJNA1002108	SAMN36849624	T325	WGS of MTB: homo sapiens	WGS	GENOMIC	RANDOM	PAIRED	Illumina	Illumina HiSeq 4000	WGS of Mycobacterium tuberculosis strain, paired reads	fastq	T325.IS300_Clean.1.fastq.gz	T325.IS300_Clean.2.fastq.gz
NC_000962	1	4411532	6496772	4354922	98.7168	220.779	70	59.1	T324	lineage2	lineage2.2.1	Shandong Province	Eastern China	SRR25534421	SRP453313	new	PRJNA1002108	SAMN36849623	T324	WGS of MTB: homo sapiens	WGS	GENOMIC	RANDOM	PAIRED	Illumina	Illumina HiSeq 4000	WGS of Mycobacterium tuberculosis strain, paired reads	fastq	T324.IS300_Clean.1.fastq.gz	T324.IS300_Clean.2.fastq.gz
NC_000962	1	4411532	7086181	4357533	98.776	240.866	70.3	59.1	T318	lineage2	lineage2.2.1	Shandong Province	Eastern China	SRR25534431	SRP453313	new	PRJNA1002108	SAMN36849622	T318	WGS of MTB: homo sapiens	WGS	GENOMIC	RANDOM	PAIRED	Illumina	Illumina HiSeq 4000	WGS of Mycobacterium tuberculosis strain, paired reads	fastq	T318.IS300_Clean.1.fastq.gz	T318.IS300_Clean.2.fastq.gz
NC_000962	1	4411532	6632182	4350447	98.6153	225.424	69.2	59.2	T316	lineage2	lineage2.2.1	Shandong Province	Eastern China	SRR25534154	SRP453313	new	PRJNA1002108	SAMN36849621	T316	WGS of MTB: homo sapiens	WGS	GENOMIC	RANDOM	PAIRED	Illumina	Illumina HiSeq 4000	WGS of Mycobacterium tuberculosis strain, paired reads	fastq	T316.IS300_Clean.1.fastq.gz	T316.IS300_Clean.2.fastq.gz
NC_000962	1	4411532	6394376	4356703	98.7571	217.286	69.9	59.1	T313	lineage2	lineage2.2.1	Shandong Province	Eastern China	SRR25534165	SRP453313	new	PRJNA1002108	SAMN36849620	T313	WGS of MTB: homo sapiens	WGS	GENOMIC	RANDOM	PAIRED	Illumina	Illumina HiSeq 4000	WGS of Mycobacterium tuberculosis strain, paired reads	fastq	T313.IS300_Clean.1.fastq.gz	T313.IS300_Clean.2.fastq.gz
NC_000962	1	4411532	6556119	4351250	98.6335	222.806	69.8	59.2	T312	lineage2	lineage2.2.1	Shandong Province	Eastern China	SRR25534176	SRP453313	new	PRJNA1002108	SAMN36849619	T312	WGS of MTB: homo sapiens	WGS	GENOMIC	RANDOM	PAIRED	Illumina	Illumina HiSeq 4000	WGS of Mycobacterium tuberculosis strain, paired reads	fastq	T312.IS300_Clean.1.fastq.gz	T312.IS300_Clean.2.fastq.gz
NC_000962	1	4411532	6700033	4352687	98.6661	227.717	69.8	59.2	T310	lineage2	lineage2.2.1	Shandong Province	Eastern China	SRR25534219	SRP453313	new	PRJNA1002108	SAMN36849618	T310	WGS of MTB: homo sapiens	WGS	GENOMIC	RANDOM	PAIRED	Illumina	Illumina HiSeq 4000	WGS of Mycobacterium tuberculosis strain, paired reads	fastq	T310.IS300_Clean.1.fastq.gz	T310.IS300_Clean.2.fastq.gz
NC_000962	1	4411532	6489185	4360085	98.8338	220.486	70	59.3	T308	lineage2	lineage2.2.2	Shandong Province	Eastern China	SRR25534230	SRP453313	new	PRJNA1002108	SAMN36849617	T308	WGS of MTB: homo sapiens	WGS	GENOMIC	RANDOM	PAIRED	Illumina	Illumina HiSeq 4000	WGS of Mycobacterium tuberculosis strain, paired reads	fastq	T308.IS300_Clean.1.fastq.gz	T308.IS300_Clean.2.fastq.gz
NC_000962	1	4411532	6624329	4370908	99.0791	225.138	69.9	59.3	T305	lineage4	lineage4.5	Shandong Province	Eastern China	SRR25534242	SRP453313	new	PRJNA1002108	SAMN36849616	T305	WGS of MTB: homo sapiens	WGS	GENOMIC	RANDOM	PAIRED	Illumina	Illumina HiSeq 4000	WGS of Mycobacterium tuberculosis strain, paired reads	fastq	T305.IS300_Clean.1.fastq.gz	T305.IS300_Clean.2.fastq.gz
NC_000962	1	4411532	6476340	4355804	98.7368	220.082	69.9	59.2	T303	lineage2	lineage2.2.1	Shandong Province	Eastern China	SRR25534317	SRP453313	new	PRJNA1002108	SAMN36849615	T303	WGS of MTB: homo sapiens	WGS	GENOMIC	RANDOM	PAIRED	Illumina	Illumina HiSeq 4000	WGS of Mycobacterium tuberculosis strain, paired reads	fastq	T303.IS300_Clean.1.fastq.gz	T303.IS300_Clean.2.fastq.gz
NC_000962	1	4411532	6802812	4354282	98.7023	231.247	69.8	59.1	T301	lineage2	lineage2.2.1	Shandong Province	Eastern China	SRR25534328	SRP453313	new	PRJNA1002108	SAMN36849614	T301	WGS of MTB: homo sapiens	WGS	GENOMIC	RANDOM	PAIRED	Illumina	Illumina HiSeq 4000	WGS of Mycobacterium tuberculosis strain, paired reads	fastq	T301.IS300_Clean.1.fastq.gz	T301.IS300_Clean.2.fastq.gz
NC_000962	1	4411532	7181134	4367523	99.0024	244.118	70.1	59.2	T3008	lineage2	lineage2.2.1	Shandong Province	Eastern China	SRR25534339	SRP453313	new	PRJNA1002108	SAMN36849613	T3008	WGS of MTB: homo sapiens	WGS	GENOMIC	RANDOM	PAIRED	Illumina	Illumina HiSeq 4000	WGS of Mycobacterium tuberculosis strain, paired reads	fastq	T3008.IS300_Clean.1.fastq.gz	T3008.IS300_Clean.2.fastq.gz
NC_000962	1	4411532	7181433	4361138	98.8577	244.127	70	59.2	T3007	lineage2	lineage2.2.1	Shandong Province	Eastern China	SRR25534254	SRP453313	new	PRJNA1002108	SAMN36849612	T3007	WGS of MTB: homo sapiens	WGS	GENOMIC	RANDOM	PAIRED	Illumina	Illumina HiSeq 4000	WGS of Mycobacterium tuberculosis strain, paired reads	fastq	T3007.IS300_Clean.1.fastq.gz	T3007.IS300_Clean.2.fastq.gz
NC_000962	1	4411532	7169002	4362860	98.8967	243.703	70	59.2	T3006	lineage2	lineage2.2.1	Shandong Province	Eastern China	SRR25534265	SRP453313	new	PRJNA1002108	SAMN36849611	T3006	WGS of MTB: homo sapiens	WGS	GENOMIC	RANDOM	PAIRED	Illumina	Illumina HiSeq 4000	WGS of Mycobacterium tuberculosis strain, paired reads	fastq	T3006.IS300_Clean.1.fastq.gz	T3006.IS300_Clean.2.fastq.gz
NC_000962	1	4411532	7187296	4361813	98.873	244.325	70	59.2	T3005	lineage2	lineage2.2.1	Shandong Province	Eastern China	SRR25534276	SRP453313	new	PRJNA1002108	SAMN36849610	T3005	WGS of MTB: homo sapiens	WGS	GENOMIC	RANDOM	PAIRED	Illumina	Illumina HiSeq 4000	WGS of Mycobacterium tuberculosis strain, paired reads	fastq	T3005.IS300_Clean.1.fastq.gz	T3005.IS300_Clean.2.fastq.gz
NC_000962	1	4411532	7158086	4354606	98.7096	243.335	70	59.2	T3001	lineage2	lineage2.2.1	Shandong Province	Eastern China	SRR25534447	SRP453313	new	PRJNA1002108	SAMN36849609	T3001	WGS of MTB: homo sapiens	WGS	GENOMIC	RANDOM	PAIRED	Illumina	Illumina HiSeq 4000	WGS of Mycobacterium tuberculosis strain, paired reads	fastq	T3001.IS300_Clean.1.fastq.gz	T3001.IS300_Clean.2.fastq.gz
NC_000962	1	4411532	7187070	4369745	99.0528	244.325	70	59.4	T3000	lineage4	lineage4.5	Shandong Province	Eastern China	SRR25534458	SRP453313	new	PRJNA1002108	SAMN36849608	T3000	WGS of MTB: homo sapiens	WGS	GENOMIC	RANDOM	PAIRED	Illumina	Illumina HiSeq 4000	WGS of Mycobacterium tuberculosis strain, paired reads	fastq	T3000.IS300_Clean.1.fastq.gz	T3000.IS300_Clean.2.fastq.gz
NC_000962	1	4411532	6861443	4356307	98.7482	233.243	69.8	59.2	T300	lineage2	lineage2.2.1	Shandong Province	Eastern China	SRR25534469	SRP453313	new	PRJNA1002108	SAMN36849607	T300	WGS of MTB: homo sapiens	WGS	GENOMIC	RANDOM	PAIRED	Illumina	Illumina HiSeq 4000	WGS of Mycobacterium tuberculosis strain, paired reads	fastq	T300.IS300_Clean.1.fastq.gz	T300.IS300_Clean.2.fastq.gz
NC_000962	1	4411532	7161631	4362272	98.8834	243.452	70	59.2	T2987	lineage2	lineage2.2.1	Shandong Province	Eastern China	SRR25534353	SRP453313	new	PRJNA1002108	SAMN36849606	T2987	WGS of MTB: homo sapiens	WGS	GENOMIC	RANDOM	PAIRED	Illumina	Illumina HiSeq 4000	WGS of Mycobacterium tuberculosis strain, paired reads	fastq	T2987.IS300_Clean.1.fastq.gz	T2987.IS300_Clean.2.fastq.gz
NC_000962	1	4411532	7118796	4366659	98.9828	241.995	70	59.3	T2986	lineage2	lineage2.2.1	Shandong Province	Eastern China	SRR25534364	SRP453313	new	PRJNA1002108	SAMN36849605	T2986	WGS of MTB: homo sapiens	WGS	GENOMIC	RANDOM	PAIRED	Illumina	Illumina HiSeq 4000	WGS of Mycobacterium tuberculosis strain, paired reads	fastq	T2986.IS300_Clean.1.fastq.gz	T2986.IS300_Clean.2.fastq.gz
NC_000962	1	4411532	7122134	4377683	99.2327	242.106	69.9	59.4	T2985	lineage4	lineage4.4.2	Shandong Province	Eastern China	SRR25534279	SRP453313	new	PRJNA1002108	SAMN36849604	T2985	WGS of MTB: homo sapiens	WGS	GENOMIC	RANDOM	PAIRED	Illumina	Illumina HiSeq 4000	WGS of Mycobacterium tuberculosis strain, paired reads	fastq	T2985.IS300_Clean.1.fastq.gz	T2985.IS300_Clean.2.fastq.gz
NC_000962	1	4411532	7139543	4385503	99.41	242.705	69.9	59.3	T2984	lineage4	lineage4.4.2	Shandong Province	Eastern China	SRR25534290	SRP453313	new	PRJNA1002108	SAMN36849603	T2984	WGS of MTB: homo sapiens	WGS	GENOMIC	RANDOM	PAIRED	Illumina	Illumina HiSeq 4000	WGS of Mycobacterium tuberculosis strain, paired reads	fastq	T2984.IS300_Clean.1.fastq.gz	T2984.IS300_Clean.2.fastq.gz
NC_000962	1	4411532	7150820	4368646	99.0279	243.087	69.9	59.2	T2983	lineage2	lineage2.2.1.1	Shandong Province	Eastern China	SRR25534301	SRP453313	new	PRJNA1002108	SAMN36849602	T2983	WGS of MTB: homo sapiens	WGS	GENOMIC	RANDOM	PAIRED	Illumina	Illumina HiSeq 4000	WGS of Mycobacterium tuberculosis strain, paired reads	fastq	T2983.IS300_Clean.1.fastq.gz	T2983.IS300_Clean.2.fastq.gz
NC_000962	1	4411532	7192710	4362476	98.888	244.51	69.9	59.3	T2981	lineage2	lineage2.2.1	Shandong Province	Eastern China	SRR25534472	SRP453313	new	PRJNA1002108	SAMN36849601	T2981	WGS of MTB: homo sapiens	WGS	GENOMIC	RANDOM	PAIRED	Illumina	Illumina HiSeq 4000	WGS of Mycobacterium tuberculosis strain, paired reads	fastq	T2981.IS300_Clean.1.fastq.gz	T2981.IS300_Clean.2.fastq.gz
NC_000962	1	4411532	7174871	4361691	98.8702	243.903	69.9	59.2	T2978	lineage2	lineage2.2.1	Shandong Province	Eastern China	SRR25534483	SRP453313	new	PRJNA1002108	SAMN36849600	T2978	WGS of MTB: homo sapiens	WGS	GENOMIC	RANDOM	PAIRED	Illumina	Illumina HiSeq 4000	WGS of Mycobacterium tuberculosis strain, paired reads	fastq	T2978.IS300_Clean.1.fastq.gz	T2978.IS300_Clean.2.fastq.gz
NC_000962	1	4411532	7157723	4363084	98.9018	243.32	70	59.2	T2977	lineage2	lineage2.2.1	Shandong Province	Eastern China	SRR25534494	SRP453313	new	PRJNA1002108	SAMN36849599	T2977	WGS of MTB: homo sapiens	WGS	GENOMIC	RANDOM	PAIRED	Illumina	Illumina HiSeq 4000	WGS of Mycobacterium tuberculosis strain, paired reads	fastq	T2977.IS300_Clean.1.fastq.gz	T2977.IS300_Clean.2.fastq.gz
NC_000962	1	4411532	7156110	4363811	98.9183	243.265	69.9	59.2	T2976	lineage2	lineage2.2.1	Shandong Province	Eastern China	SRR25534505	SRP453313	new	PRJNA1002108	SAMN36849598	T2976	WGS of MTB: homo sapiens	WGS	GENOMIC	RANDOM	PAIRED	Illumina	Illumina HiSeq 4000	WGS of Mycobacterium tuberculosis strain, paired reads	fastq	T2976.IS300_Clean.1.fastq.gz	T2976.IS300_Clean.2.fastq.gz
NC_000962	1	4411532	7169047	4358209	98.7913	243.704	69.9	59.2	T2974	lineage2	lineage2.2.1	Shandong Province	Eastern China	SRR25534516	SRP453313	new	PRJNA1002108	SAMN36849597	T2974	WGS of MTB: homo sapiens	WGS	GENOMIC	RANDOM	PAIRED	Illumina	Illumina HiSeq 4000	WGS of Mycobacterium tuberculosis strain, paired reads	fastq	T2974.IS300_Clean.1.fastq.gz	T2974.IS300_Clean.2.fastq.gz
NC_000962	1	4411532	7099365	4359642	98.8238	241.316	69.8	59.3	T2967	lineage2	lineage2.2.1	Shandong Province	Eastern China	SRR25534528	SRP453313	new	PRJNA1002108	SAMN36849596	T2967	WGS of MTB: homo sapiens	WGS	GENOMIC	RANDOM	PAIRED	Illumina	Illumina HiSeq 4000	WGS of Mycobacterium tuberculosis strain, paired reads	fastq	T2967.IS300_Clean.1.fastq.gz	T2967.IS300_Clean.2.fastq.gz
NC_000962	1	4411532	7120913	4359309	98.8162	242.057	69.9	59.2	T2965	lineage2	lineage2.2.1	Shandong Province	Eastern China	SRR25534379	SRP453313	new	PRJNA1002108	SAMN36849595	T2965	WGS of MTB: homo sapiens	WGS	GENOMIC	RANDOM	PAIRED	Illumina	Illumina HiSeq 4000	WGS of Mycobacterium tuberculosis strain, paired reads	fastq	T2965.IS300_Clean.1.fastq.gz	T2965.IS300_Clean.2.fastq.gz
NC_000962	1	4411532	7107444	4358849	98.8058	241.596	69.9	59.2	T2964	lineage2	lineage2.2.1	Shandong Province	Eastern China	SRR25534390	SRP453313	new	PRJNA1002108	SAMN36849594	T2964	WGS of MTB: homo sapiens	WGS	GENOMIC	RANDOM	PAIRED	Illumina	Illumina HiSeq 4000	WGS of Mycobacterium tuberculosis strain, paired reads	fastq	T2964.IS300_Clean.1.fastq.gz	T2964.IS300_Clean.2.fastq.gz
NC_000962	1	4411532	7153854	4365266	98.9512	243.178	69.9	59.2	T2963	lineage2	lineage2.2.1	Shandong Province	Eastern China	SRR25534401	SRP453313	new	PRJNA1002108	SAMN36849593	T2963	WGS of MTB: homo sapiens	WGS	GENOMIC	RANDOM	PAIRED	Illumina	Illumina HiSeq 4000	WGS of Mycobacterium tuberculosis strain, paired reads	fastq	T2963.IS300_Clean.1.fastq.gz	T2963.IS300_Clean.2.fastq.gz
NC_000962	1	4411532	7195201	4364899	98.9429	244.583	69.8	59.3	T2962	lineage2	lineage2.2.1	Shandong Province	Eastern China	SRR25534540	SRP453313	new	PRJNA1002108	SAMN36849592	T2962	WGS of MTB: homo sapiens	WGS	GENOMIC	RANDOM	PAIRED	Illumina	Illumina HiSeq 4000	WGS of Mycobacterium tuberculosis strain, paired reads	fastq	T2962.IS300_Clean.1.fastq.gz	T2962.IS300_Clean.2.fastq.gz
NC_000962	1	4411532	7125637	4360031	98.8326	242.218	69.8	59.3	T2960	lineage2	lineage2.2.1	Shandong Province	Eastern China	SRR25534551	SRP453313	new	PRJNA1002108	SAMN36849591	T2960	WGS of MTB: homo sapiens	WGS	GENOMIC	RANDOM	PAIRED	Illumina	Illumina HiSeq 4000	WGS of Mycobacterium tuberculosis strain, paired reads	fastq	T2960.IS300_Clean.1.fastq.gz	T2960.IS300_Clean.2.fastq.gz
NC_000962	1	4411532	7154861	4358176	98.7905	243.213	70	59.2	T2959	lineage2	lineage2.2.1	Shandong Province	Eastern China	SRR25534562	SRP453313	new	PRJNA1002108	SAMN36849590	T2959	WGS of MTB: homo sapiens	WGS	GENOMIC	RANDOM	PAIRED	Illumina	Illumina HiSeq 4000	WGS of Mycobacterium tuberculosis strain, paired reads	fastq	T2959.IS300_Clean.1.fastq.gz	T2959.IS300_Clean.2.fastq.gz
NC_000962	1	4411532	7202094	4370448	99.0687	244.818	69.8	59.4	T2958	lineage4	lineage4.3.3	Shandong Province	Eastern China	SRR25534573	SRP453313	new	PRJNA1002108	SAMN36849589	T2958	WGS of MTB: homo sapiens	WGS	GENOMIC	RANDOM	PAIRED	Illumina	Illumina HiSeq 4000	WGS of Mycobacterium tuberculosis strain, paired reads	fastq	T2958.IS300_Clean.1.fastq.gz	T2958.IS300_Clean.2.fastq.gz
NC_000962	1	4411532	7151032	4350300	98.612	243.076	69.8	59.3	T2948	lineage2	lineage2.2.1	Shandong Province	Eastern China	SRR25534584	SRP453313	new	PRJNA1002108	SAMN36849588	T2948	WGS of MTB: homo sapiens	WGS	GENOMIC	RANDOM	PAIRED	Illumina	Illumina HiSeq 4000	WGS of Mycobacterium tuberculosis strain, paired reads	fastq	T2948.IS300_Clean.1.fastq.gz	T2948.IS300_Clean.2.fastq.gz
NC_000962	1	4411532	7074986	4361372	98.863	240.485	69.9	59.2	T2947	lineage2	lineage2.2.1	Shandong Province	Eastern China	SRR25534595	SRP453313	new	PRJNA1002108	SAMN36849587	T2947	WGS of MTB: homo sapiens	WGS	GENOMIC	RANDOM	PAIRED	Illumina	Illumina HiSeq 4000	WGS of Mycobacterium tuberculosis strain, paired reads	fastq	T2947.IS300_Clean.1.fastq.gz	T2947.IS300_Clean.2.fastq.gz
NC_000962	1	4411532	7175798	4362886	98.8973	243.93	69.9	59.2	T2946	lineage2	lineage2.2.1	Shandong Province	Eastern China	SRR25534149	SRP453313	new	PRJNA1002108	SAMN36849586	T2946	WGS of MTB: homo sapiens	WGS	GENOMIC	RANDOM	PAIRED	Illumina	Illumina HiSeq 4000	WGS of Mycobacterium tuberculosis strain, paired reads	fastq	T2946.IS300_Clean.1.fastq.gz	T2946.IS300_Clean.2.fastq.gz
NC_000962	1	4411532	7167762	4358469	98.7972	243.66	69.9	59.3	T2944	lineage2	lineage2.2.1	Shandong Province	Eastern China	SRR25534192	SRP453313	new	PRJNA1002108	SAMN36849585	T2944	WGS of MTB: homo sapiens	WGS	GENOMIC	RANDOM	PAIRED	Illumina	Illumina HiSeq 4000	WGS of Mycobacterium tuberculosis strain, paired reads	fastq	T2944.IS300_Clean.1.fastq.gz	T2944.IS300_Clean.2.fastq.gz
NC_000962	1	4411532	7158639	4360414	98.8413	243.342	69.9	59.3	T2943	lineage2	lineage2.2.1	Shandong Province	Eastern China	SRR25534203	SRP453313	new	PRJNA1002108	SAMN36849584	T2943	WGS of MTB: homo sapiens	WGS	GENOMIC	RANDOM	PAIRED	Illumina	Illumina HiSeq 4000	WGS of Mycobacterium tuberculosis strain, paired reads	fastq	T2943.IS300_Clean.1.fastq.gz	T2943.IS300_Clean.2.fastq.gz
NC_000962	1	4411532	7138834	4360970	98.8539	242.665	69.9	59.3	T2934	lineage2	lineage2.2.1	Shandong Province	Eastern China	SRR25534406	SRP453313	new	PRJNA1002108	SAMN36849583	T2934	WGS of MTB: homo sapiens	WGS	GENOMIC	RANDOM	PAIRED	Illumina	Illumina HiSeq 4000	WGS of Mycobacterium tuberculosis strain, paired reads	fastq	T2934.IS300_Clean.1.fastq.gz	T2934.IS300_Clean.2.fastq.gz
NC_000962	1	4411532	7162903	4357687	98.7794	243.491	69.9	59.3	T2933	lineage2	lineage2.2.1	Shandong Province	Eastern China	SRR25534417	SRP453313	new	PRJNA1002108	SAMN36849582	T2933	WGS of MTB: homo sapiens	WGS	GENOMIC	RANDOM	PAIRED	Illumina	Illumina HiSeq 4000	WGS of Mycobacterium tuberculosis strain, paired reads	fastq	T2933.IS300_Clean.1.fastq.gz	T2933.IS300_Clean.2.fastq.gz
NC_000962	1	4411532	7141154	4351925	98.6488	242.747	69.7	59.2	T2931	lineage2	lineage2.2.1	Shandong Province	Eastern China	SRR25534231	SRP453313	new	PRJNA1002108	SAMN36849581	T2931	WGS of MTB: homo sapiens	WGS	GENOMIC	RANDOM	PAIRED	Illumina	Illumina HiSeq 4000	WGS of Mycobacterium tuberculosis strain, paired reads	fastq	T2931.IS300_Clean.1.fastq.gz	T2931.IS300_Clean.2.fastq.gz
NC_000962	1	4411532	7127399	4358932	98.8077	242.275	69.9	59.2	T2930	lineage2	lineage2.2.1	Shandong Province	Eastern China	SRR25534342	SRP453313	new	PRJNA1002108	SAMN36849580	T2930	WGS of MTB: homo sapiens	WGS	GENOMIC	RANDOM	PAIRED	Illumina	Illumina HiSeq 4000	WGS of Mycobacterium tuberculosis strain, paired reads	fastq	T2930.IS300_Clean.1.fastq.gz	T2930.IS300_Clean.2.fastq.gz
NC_000962	1	4411532	7103068	4355777	98.7362	241.445	69.9	59.1	T2928	lineage2	lineage2.2.1	Shandong Province	Eastern China	SRR25534517	SRP453313	new	PRJNA1002108	SAMN36849579	T2928	WGS of MTB: homo sapiens	WGS	GENOMIC	RANDOM	PAIRED	Illumina	Illumina HiSeq 4000	WGS of Mycobacterium tuberculosis strain, paired reads	fastq	T2928.IS300_Clean.1.fastq.gz	T2928.IS300_Clean.2.fastq.gz
NC_000962	1	4411532	7129404	4360405	98.8411	242.345	69.8	59.3	T2927	lineage2	lineage2.2.1	Shandong Province	Eastern China	SRR25534596	SRP453313	new	PRJNA1002108	SAMN36849578	T2927	WGS of MTB: homo sapiens	WGS	GENOMIC	RANDOM	PAIRED	Illumina	Illumina HiSeq 4000	WGS of Mycobacterium tuberculosis strain, paired reads	fastq	T2927.IS300_Clean.1.fastq.gz	T2927.IS300_Clean.2.fastq.gz
NC_000962	1	4411532	7170219	4367473	99.0013	243.735	70	59.2	T2926	lineage2	lineage2.2.1	Shandong Province	Eastern China	SRR25534597	SRP453313	new	PRJNA1002108	SAMN36849577	T2926	WGS of MTB: homo sapiens	WGS	GENOMIC	RANDOM	PAIRED	Illumina	Illumina HiSeq 4000	WGS of Mycobacterium tuberculosis strain, paired reads	fastq	T2926.IS300_Clean.1.fastq.gz	T2926.IS300_Clean.2.fastq.gz
NC_000962	1	4411532	7169006	4363912	98.9206	243.699	69.9	59.3	T2919	lineage2	lineage2.2.1	Shandong Province	Eastern China	SRR25515704	SRP453313	new	PRJNA1002108	SAMN36835237	T2919	WGS of MTB: homo sapiens	WGS	GENOMIC	RANDOM	PAIRED	Illumina	Illumina HiSeq 4000	WGS of Mycobacterium tuberculosis strain, paired reads	fastq	T2919.IS300_Clean.1.fastq.gz	T2919.IS300_Clean.2.fastq.gz
NC_000962	1	4411532	7181977	4388111	99.4691	244.144	69.9	59.4	T2917	lineage4	lineage4.5	Shandong Province	Eastern China	SRR25515705	SRP453313	new	PRJNA1002108	SAMN36835236	T2917	WGS of MTB: homo sapiens	WGS	GENOMIC	RANDOM	PAIRED	Illumina	Illumina HiSeq 4000	WGS of Mycobacterium tuberculosis strain, paired reads	fastq	T2917.IS300_Clean.1.fastq.gz	T2917.IS300_Clean.2.fastq.gz
NC_000962	1	4411532	7133442	4354133	98.6989	242.488	69.8	59.2	T2915	lineage2	lineage2.2.1	Shandong Province	Eastern China	SRR25515706	SRP453313	new	PRJNA1002108	SAMN36835235	T2915	WGS of MTB: homo sapiens	WGS	GENOMIC	RANDOM	PAIRED	Illumina	Illumina HiSeq 4000	WGS of Mycobacterium tuberculosis strain, paired reads	fastq	T2915.IS300_Clean.1.fastq.gz	T2915.IS300_Clean.2.fastq.gz
NC_000962	1	4411532	7143238	4359473	98.8199	242.808	69.8	59.2	T2914	lineage2	lineage2.2.1	Shandong Province	Eastern China	SRR25515707	SRP453313	new	PRJNA1002108	SAMN36835234	T2914	WGS of MTB: homo sapiens	WGS	GENOMIC	RANDOM	PAIRED	Illumina	Illumina HiSeq 4000	WGS of Mycobacterium tuberculosis strain, paired reads	fastq	T2914.IS300_Clean.1.fastq.gz	T2914.IS300_Clean.2.fastq.gz
NC_000962	1	4411532	7174513	4353158	98.6768	243.875	69.8	59.2	T2906	lineage2	lineage2.2.1	Shandong Province	Eastern China	SRR25515708	SRP453313	new	PRJNA1002108	SAMN36835233	T2906	WGS of MTB: homo sapiens	WGS	GENOMIC	RANDOM	PAIRED	Illumina	Illumina HiSeq 4000	WGS of Mycobacterium tuberculosis strain, paired reads	fastq	T2906.IS300_Clean.1.fastq.gz	T2906.IS300_Clean.2.fastq.gz
NC_000962	1	4411532	7182129	4393213	99.5847	244.045	70.1	59.5	T2905	lineage4	lineage4.4	Shandong Province	Eastern China	SRR25515709	SRP453313	new	PRJNA1002108	SAMN36835232	T2905	WGS of MTB: homo sapiens	WGS	GENOMIC	RANDOM	PAIRED	Illumina	Illumina HiSeq 4000	WGS of Mycobacterium tuberculosis strain, paired reads	fastq	T2905.IS300_Clean.1.fastq.gz	T2905.IS300_Clean.2.fastq.gz
NC_000962	1	4411532	6990008	4359262	98.8152	237.575	69.9	59.3	T2900	lineage2	lineage2.2.2	Shandong Province	Eastern China	SRR25515711	SRP453313	new	PRJNA1002108	SAMN36835231	T2900	WGS of MTB: homo sapiens	WGS	GENOMIC	RANDOM	PAIRED	Illumina	Illumina HiSeq 4000	WGS of Mycobacterium tuberculosis strain, paired reads	fastq	T2900.IS300_Clean.1.fastq.gz	T2900.IS300_Clean.2.fastq.gz
NC_000962	1	4411532	6912869	4360451	98.8421	234.962	70	59.2	T2898	lineage2	lineage2.2.1	Shandong Province	Eastern China	SRR25515712	SRP453313	new	PRJNA1002108	SAMN36835230	T2898	WGS of MTB: homo sapiens	WGS	GENOMIC	RANDOM	PAIRED	Illumina	Illumina HiSeq 4000	WGS of Mycobacterium tuberculosis strain, paired reads	fastq	T2898.IS300_Clean.1.fastq.gz	T2898.IS300_Clean.2.fastq.gz
NC_000962	1	4411532	7169142	4356564	98.754	243.698	69.9	59.2	T2897	lineage2	lineage2.2.1	Shandong Province	Eastern China	SRR25515713	SRP453313	new	PRJNA1002108	SAMN36835229	T2897	WGS of MTB: homo sapiens	WGS	GENOMIC	RANDOM	PAIRED	Illumina	Illumina HiSeq 4000	WGS of Mycobacterium tuberculosis strain, paired reads	fastq	T2897.IS300_Clean.1.fastq.gz	T2897.IS300_Clean.2.fastq.gz
NC_000962	1	4411532	7087780	4363144	98.9031	240.911	69.9	59.2	T2896	lineage2	lineage2.2.1	Shandong Province	Eastern China	SRR25515714	SRP453313	new	PRJNA1002108	SAMN36835228	T2896	WGS of MTB: homo sapiens	WGS	GENOMIC	RANDOM	PAIRED	Illumina	Illumina HiSeq 4000	WGS of Mycobacterium tuberculosis strain, paired reads	fastq	T2896.IS300_Clean.1.fastq.gz	T2896.IS300_Clean.2.fastq.gz
NC_000962	1	4411532	7219752	4358413	98.7959	245.412	70.3	59.3	T2895	lineage2	lineage2.2.1	Shandong Province	Eastern China	SRR25515715	SRP453313	new	PRJNA1002108	SAMN36835227	T2895	WGS of MTB: homo sapiens	WGS	GENOMIC	RANDOM	PAIRED	Illumina	Illumina HiSeq 4000	WGS of Mycobacterium tuberculosis strain, paired reads	fastq	T2895.IS300_Clean.1.fastq.gz	T2895.IS300_Clean.2.fastq.gz
NC_000962	1	4411532	7127389	4363118	98.9026	242.237	70.1	59.1	T2894	lineage2	lineage2.2.1	Shandong Province	Eastern China	SRR25515716	SRP453313	new	PRJNA1002108	SAMN36835226	T2894	WGS of MTB: homo sapiens	WGS	GENOMIC	RANDOM	PAIRED	Illumina	Illumina HiSeq 4000	WGS of Mycobacterium tuberculosis strain, paired reads	fastq	T2894.IS300_Clean.1.fastq.gz	T2894.IS300_Clean.2.fastq.gz
NC_000962	1	4411532	7147114	4358718	98.8028	242.948	70	59.2	T2893	lineage2	lineage2.2.1	Shandong Province	Eastern China	SRR25515717	SRP453313	new	PRJNA1002108	SAMN36835225	T2893	WGS of MTB: homo sapiens	WGS	GENOMIC	RANDOM	PAIRED	Illumina	Illumina HiSeq 4000	WGS of Mycobacterium tuberculosis strain, paired reads	fastq	T2893.IS300_Clean.1.fastq.gz	T2893.IS300_Clean.2.fastq.gz
NC_000962	1	4411532	7170868	4362978	98.8994	243.756	70	59.2	T2892	lineage2	lineage2.2.1	Shandong Province	Eastern China	SRR25515718	SRP453313	new	PRJNA1002108	SAMN36835224	T2892	WGS of MTB: homo sapiens	WGS	GENOMIC	RANDOM	PAIRED	Illumina	Illumina HiSeq 4000	WGS of Mycobacterium tuberculosis strain, paired reads	fastq	T2892.IS300_Clean.1.fastq.gz	T2892.IS300_Clean.2.fastq.gz
NC_000962	1	4411532	6935087	4366640	98.9824	235.75	70.2	59.2	T2891	lineage2	lineage2.2.1	Shandong Province	Eastern China	SRR25515719	SRP453313	new	PRJNA1002108	SAMN36835223	T2891	WGS of MTB: homo sapiens	WGS	GENOMIC	RANDOM	PAIRED	Illumina	Illumina HiSeq 4000	WGS of Mycobacterium tuberculosis strain, paired reads	fastq	T2891.IS300_Clean.1.fastq.gz	T2891.IS300_Clean.2.fastq.gz
NC_000962	1	4411532	6923980	4366472	98.9786	235.372	70.2	59.2	T2890	lineage2	lineage2.2.1	Shandong Province	Eastern China	SRR25515720	SRP453313	new	PRJNA1002108	SAMN36835222	T2890	WGS of MTB: homo sapiens	WGS	GENOMIC	RANDOM	PAIRED	Illumina	Illumina HiSeq 4000	WGS of Mycobacterium tuberculosis strain, paired reads	fastq	T2890.IS300_Clean.1.fastq.gz	T2890.IS300_Clean.2.fastq.gz
NC_000962	1	4411532	6895185	4366587	98.9812	234.396	70.1	59.2	T2889	lineage2	lineage2.2.1	Shandong Province	Eastern China	SRR25515722	SRP453313	new	PRJNA1002108	SAMN36835221	T2889	WGS of MTB: homo sapiens	WGS	GENOMIC	RANDOM	PAIRED	Illumina	Illumina HiSeq 4000	WGS of Mycobacterium tuberculosis strain, paired reads	fastq	T2889.IS300_Clean.1.fastq.gz	T2889.IS300_Clean.2.fastq.gz
NC_000962	1	4411532	6934483	4369253	99.0416	235.725	70.3	59.2	T2886	lineage2	lineage2.2.1	Shandong Province	Eastern China	SRR25515723	SRP453313	new	PRJNA1002108	SAMN36835220	T2886	WGS of MTB: homo sapiens	WGS	GENOMIC	RANDOM	PAIRED	Illumina	Illumina HiSeq 4000	WGS of Mycobacterium tuberculosis strain, paired reads	fastq	T2886.IS300_Clean.1.fastq.gz	T2886.IS300_Clean.2.fastq.gz
NC_000962	1	4411532	6944525	4360208	98.8366	236.063	70.3	59.2	T2884	lineage2	lineage2.2.1	Shandong Province	Eastern China	SRR25515724	SRP453313	new	PRJNA1002108	SAMN36835219	T2884	WGS of MTB: homo sapiens	WGS	GENOMIC	RANDOM	PAIRED	Illumina	Illumina HiSeq 4000	WGS of Mycobacterium tuberculosis strain, paired reads	fastq	T2884.IS300_Clean.1.fastq.gz	T2884.IS300_Clean.2.fastq.gz
NC_000962	1	4411532	6968949	4360508	98.8434	236.91	70.2	59.2	T2883	lineage2	lineage2.2.1	Shandong Province	Eastern China	SRR25515725	SRP453313	new	PRJNA1002108	SAMN36835218	T2883	WGS of MTB: homo sapiens	WGS	GENOMIC	RANDOM	PAIRED	Illumina	Illumina HiSeq 4000	WGS of Mycobacterium tuberculosis strain, paired reads	fastq	T2883.IS300_Clean.1.fastq.gz	T2883.IS300_Clean.2.fastq.gz
NC_000962	1	4411532	6954641	4365882	98.9652	236.413	70.2	59.2	T2882	lineage2	lineage2.2.1	Shandong Province	Eastern China	SRR25515726	SRP453313	new	PRJNA1002108	SAMN36835217	T2882	WGS of MTB: homo sapiens	WGS	GENOMIC	RANDOM	PAIRED	Illumina	Illumina HiSeq 4000	WGS of Mycobacterium tuberculosis strain, paired reads	fastq	T2882.IS300_Clean.1.fastq.gz	T2882.IS300_Clean.2.fastq.gz
NC_000962	1	4411532	6972059	4369913	99.0566	237.014	70.2	59.3	T2881	lineage2	lineage2.2.1	Shandong Province	Eastern China	SRR25515727	SRP453313	new	PRJNA1002108	SAMN36835216	T2881	WGS of MTB: homo sapiens	WGS	GENOMIC	RANDOM	PAIRED	Illumina	Illumina HiSeq 4000	WGS of Mycobacterium tuberculosis strain, paired reads	fastq	T2881.IS300_Clean.1.fastq.gz	T2881.IS300_Clean.2.fastq.gz
NC_000962	1	4411532	6907639	4367381	98.9992	234.822	70.1	59.2	T2879	lineage2	lineage2.2.1	Shandong Province	Eastern China	SRR25515728	SRP453313	new	PRJNA1002108	SAMN36835215	T2879	WGS of MTB: homo sapiens	WGS	GENOMIC	RANDOM	PAIRED	Illumina	Illumina HiSeq 4000	WGS of Mycobacterium tuberculosis strain, paired reads	fastq	T2879.IS300_Clean.1.fastq.gz	T2879.IS300_Clean.2.fastq.gz
NC_000962	1	4411532	6901700	4373309	99.1336	234.617	70.2	59.2	T2878	lineage2	lineage2.2.1	Shandong Province	Eastern China	SRR25514967	SRP453313	new	PRJNA1002108	SAMN36835214	T2878	WGS of MTB: homo sapiens	WGS	GENOMIC	RANDOM	PAIRED	Illumina	Illumina HiSeq 4000	WGS of Mycobacterium tuberculosis strain, paired reads	fastq	T2878.IS300_Clean.1.fastq.gz	T2878.IS300_Clean.2.fastq.gz
NC_000962	1	4411532	7038836	4369231	99.0411	239.28	70.2	59.4	T2870	lineage2	lineage2.2.2	Shandong Province	Eastern China	SRR25514968	SRP453313	new	PRJNA1002108	SAMN36835213	T2870	WGS of MTB: homo sapiens	WGS	GENOMIC	RANDOM	PAIRED	Illumina	Illumina HiSeq 4000	WGS of Mycobacterium tuberculosis strain, paired reads	fastq	T2870.IS300_Clean.1.fastq.gz	T2870.IS300_Clean.2.fastq.gz
NC_000962	1	4411532	6492670	4372851	99.1232	220.682	68.9	59.2	T287	lineage2	lineage2.2.1	Shandong Province	Eastern China	SRR25514969	SRP453313	new	PRJNA1002108	SAMN36835212	T287	WGS of MTB: homo sapiens	WGS	GENOMIC	RANDOM	PAIRED	Illumina	Illumina HiSeq 4000	WGS of Mycobacterium tuberculosis strain, paired reads	fastq	T287.IS300_Clean.1.fastq.gz	T287.IS300_Clean.2.fastq.gz
NC_000962	1	4411532	6910477	4363510	98.9114	234.922	70.2	59.2	T2867	lineage2	lineage2.2.1	Shandong Province	Eastern China	SRR25514971	SRP453313	new	PRJNA1002108	SAMN36835211	T2867	WGS of MTB: homo sapiens	WGS	GENOMIC	RANDOM	PAIRED	Illumina	Illumina HiSeq 4000	WGS of Mycobacterium tuberculosis strain, paired reads	fastq	T2867.IS300_Clean.1.fastq.gz	T2867.IS300_Clean.2.fastq.gz
NC_000962	1	4411532	6855009	4356969	98.7632	233.02	70.2	59.2	T2866	lineage2	lineage2.2.1	Shandong Province	Eastern China	SRR25514972	SRP453313	new	PRJNA1002108	SAMN36835210	T2866	WGS of MTB: homo sapiens	WGS	GENOMIC	RANDOM	PAIRED	Illumina	Illumina HiSeq 4000	WGS of Mycobacterium tuberculosis strain, paired reads	fastq	T2866.IS300_Clean.1.fastq.gz	T2866.IS300_Clean.2.fastq.gz
NC_000962	1	4411532	6904090	4362233	98.8825	234.698	70.2	59.3	T2865	lineage2	lineage2.2.1	Shandong Province	Eastern China	SRR25514973	SRP453313	new	PRJNA1002108	SAMN36835209	T2865	WGS of MTB: homo sapiens	WGS	GENOMIC	RANDOM	PAIRED	Illumina	Illumina HiSeq 4000	WGS of Mycobacterium tuberculosis strain, paired reads	fastq	T2865.IS300_Clean.1.fastq.gz	T2865.IS300_Clean.2.fastq.gz
NC_000962	1	4411532	6945893	4363769	98.9173	236.117	70.2	59.2	T2864	lineage2	lineage2.2.1	Shandong Province	Eastern China	SRR25514974	SRP453313	new	PRJNA1002108	SAMN36835208	T2864	WGS of MTB: homo sapiens	WGS	GENOMIC	RANDOM	PAIRED	Illumina	Illumina HiSeq 4000	WGS of Mycobacterium tuberculosis strain, paired reads	fastq	T2864.IS300_Clean.1.fastq.gz	T2864.IS300_Clean.2.fastq.gz
NC_000962	1	4411532	6938844	4359371	98.8176	235.879	70.2	59.2	T2863	lineage2	lineage2.2.1	Shandong Province	Eastern China	SRR25514975	SRP453313	new	PRJNA1002108	SAMN36835207	T2863	WGS of MTB: homo sapiens	WGS	GENOMIC	RANDOM	PAIRED	Illumina	Illumina HiSeq 4000	WGS of Mycobacterium tuberculosis strain, paired reads	fastq	T2863.IS300_Clean.1.fastq.gz	T2863.IS300_Clean.2.fastq.gz
NC_000962	1	4411532	6886160	4363475	98.9107	234.087	70.1	59.2	T2862	lineage2	lineage2.2.1	Shandong Province	Eastern China	SRR25514976	SRP453313	new	PRJNA1002108	SAMN36835206	T2862	WGS of MTB: homo sapiens	WGS	GENOMIC	RANDOM	PAIRED	Illumina	Illumina HiSeq 4000	WGS of Mycobacterium tuberculosis strain, paired reads	fastq	T2862.IS300_Clean.1.fastq.gz	T2862.IS300_Clean.2.fastq.gz
NC_000962	1	4411532	6907555	4364884	98.9426	234.816	70.2	59.2	T2861	lineage2	lineage2.2.1	Shandong Province	Eastern China	SRR25514977	SRP453313	new	PRJNA1002108	SAMN36835205	T2861	WGS of MTB: homo sapiens	WGS	GENOMIC	RANDOM	PAIRED	Illumina	Illumina HiSeq 4000	WGS of Mycobacterium tuberculosis strain, paired reads	fastq	T2861.IS300_Clean.1.fastq.gz	T2861.IS300_Clean.2.fastq.gz
NC_000962	1	4411532	6951192	4366222	98.9729	236.293	70.2	59.2	T2857	lineage2	lineage2.2.1	Shandong Province	Eastern China	SRR25514978	SRP453313	new	PRJNA1002108	SAMN36835204	T2857	WGS of MTB: homo sapiens	WGS	GENOMIC	RANDOM	PAIRED	Illumina	Illumina HiSeq 4000	WGS of Mycobacterium tuberculosis strain, paired reads	fastq	T2857.IS300_Clean.1.fastq.gz	T2857.IS300_Clean.2.fastq.gz
NC_000962	1	4411532	6971602	4366614	98.9818	236.99	70.2	59.1	T2855	lineage2	lineage2.2.1	Shandong Province	Eastern China	SRR25514979	SRP453313	new	PRJNA1002108	SAMN36835203	T2855	WGS of MTB: homo sapiens	WGS	GENOMIC	RANDOM	PAIRED	Illumina	Illumina HiSeq 4000	WGS of Mycobacterium tuberculosis strain, paired reads	fastq	T2855.IS300_Clean.1.fastq.gz	T2855.IS300_Clean.2.fastq.gz
NC_000962	1	4411532	6910095	4365118	98.9479	234.897	70.2	59.4	T2853	lineage2	lineage2.2.2	Shandong Province	Eastern China	SRR25514980	SRP453313	new	PRJNA1002108	SAMN36835202	T2853	WGS of MTB: homo sapiens	WGS	GENOMIC	RANDOM	PAIRED	Illumina	Illumina HiSeq 4000	WGS of Mycobacterium tuberculosis strain, paired reads	fastq	T2853.IS300_Clean.1.fastq.gz	T2853.IS300_Clean.2.fastq.gz
NC_000962	1	4411532	6901307	4360702	98.8478	234.597	70.2	59.2	T2852	lineage2	lineage2.2.1	Shandong Province	Eastern China	SRR25514982	SRP453313	new	PRJNA1002108	SAMN36835201	T2852	WGS of MTB: homo sapiens	WGS	GENOMIC	RANDOM	PAIRED	Illumina	Illumina HiSeq 4000	WGS of Mycobacterium tuberculosis strain, paired reads	fastq	T2852.IS300_Clean.1.fastq.gz	T2852.IS300_Clean.2.fastq.gz
NC_000962	1	4411532	6892957	4361257	98.8604	234.315	70.2	59.1	T2851	lineage2	lineage2.2.1.1	Shandong Province	Eastern China	SRR25514983	SRP453313	new	PRJNA1002108	SAMN36835200	T2851	WGS of MTB: homo sapiens	WGS	GENOMIC	RANDOM	PAIRED	Illumina	Illumina HiSeq 4000	WGS of Mycobacterium tuberculosis strain, paired reads	fastq	T2851.IS300_Clean.1.fastq.gz	T2851.IS300_Clean.2.fastq.gz
NC_000962	1	4411532	6866658	4364989	98.945	233.422	70.1	59.2	T2850	lineage2	lineage2.2.1	Shandong Province	Eastern China	SRR25514984	SRP453313	new	PRJNA1002108	SAMN36835199	T2850	WGS of MTB: homo sapiens	WGS	GENOMIC	RANDOM	PAIRED	Illumina	Illumina HiSeq 4000	WGS of Mycobacterium tuberculosis strain, paired reads	fastq	T2850.IS300_Clean.1.fastq.gz	T2850.IS300_Clean.2.fastq.gz
NC_000962	1	4411532	6904200	4366173	98.9718	234.706	70.1	59.2	T2846	lineage2	lineage2.2.1	Shandong Province	Eastern China	SRR25514985	SRP453313	new	PRJNA1002108	SAMN36835198	T2846	WGS of MTB: homo sapiens	WGS	GENOMIC	RANDOM	PAIRED	Illumina	Illumina HiSeq 4000	WGS of Mycobacterium tuberculosis strain, paired reads	fastq	T2846.IS300_Clean.1.fastq.gz	T2846.IS300_Clean.2.fastq.gz
NC_000962	1	4411532	6911887	4369173	99.0398	234.958	70.2	59.2	T2843	lineage2	lineage2.2.1	Shandong Province	Eastern China	SRR25514986	SRP453313	new	PRJNA1002108	SAMN36835197	T2843	WGS of MTB: homo sapiens	WGS	GENOMIC	RANDOM	PAIRED	Illumina	Illumina HiSeq 4000	WGS of Mycobacterium tuberculosis strain, paired reads	fastq	T2843.IS300_Clean.1.fastq.gz	T2843.IS300_Clean.2.fastq.gz
NC_000962	1	4411532	6971298	4368310	99.0202	236.986	70.2	59.2	T2833	lineage2	lineage2.2.1	Shandong Province	Eastern China	SRR25514987	SRP453313	new	PRJNA1002108	SAMN36835196	T2833	WGS of MTB: homo sapiens	WGS	GENOMIC	RANDOM	PAIRED	Illumina	Illumina HiSeq 4000	WGS of Mycobacterium tuberculosis strain, paired reads	fastq	T2833.IS300_Clean.1.fastq.gz	T2833.IS300_Clean.2.fastq.gz
NC_000962	1	4411532	6901892	4362655	98.8921	234.616	70.2	59.3	T2828	lineage2	lineage2.2.1	Shandong Province	Eastern China	SRR25514988	SRP453313	new	PRJNA1002108	SAMN36835195	T2828	WGS of MTB: homo sapiens	WGS	GENOMIC	RANDOM	PAIRED	Illumina	Illumina HiSeq 4000	WGS of Mycobacterium tuberculosis strain, paired reads	fastq	T2828.IS300_Clean.1.fastq.gz	T2828.IS300_Clean.2.fastq.gz
NC_000962	1	4411532	6871999	4365073	98.9469	233.603	70.2	59.2	T2827	lineage2	lineage2.2.1	Shandong Province	Eastern China	SRR25514989	SRP453313	new	PRJNA1002108	SAMN36835194	T2827	WGS of MTB: homo sapiens	WGS	GENOMIC	RANDOM	PAIRED	Illumina	Illumina HiSeq 4000	WGS of Mycobacterium tuberculosis strain, paired reads	fastq	T2827.IS300_Clean.1.fastq.gz	T2827.IS300_Clean.2.fastq.gz
NC_000962	1	4411532	6877300	4362722	98.8936	233.779	70.2	59.2	T2826	lineage2	lineage2.2.1	Shandong Province	Eastern China	SRR25514990	SRP453313	new	PRJNA1002108	SAMN36835193	T2826	WGS of MTB: homo sapiens	WGS	GENOMIC	RANDOM	PAIRED	Illumina	Illumina HiSeq 4000	WGS of Mycobacterium tuberculosis strain, paired reads	fastq	T2826.IS300_Clean.1.fastq.gz	T2826.IS300_Clean.2.fastq.gz
NC_000962	1	4411532	6863458	4379245	99.2681	233.315	70.1	59.5	T2822	lineage4	lineage4	Shandong Province	Eastern China	SRR25514991	SRP453313	new	PRJNA1002108	SAMN36835192	T2822	WGS of MTB: homo sapiens	WGS	GENOMIC	RANDOM	PAIRED	Illumina	Illumina HiSeq 4000	WGS of Mycobacterium tuberculosis strain, paired reads	fastq	T2822.IS300_Clean.1.fastq.gz	T2822.IS300_Clean.2.fastq.gz
NC_000962	1	4411532	6880739	4365670	98.9604	233.899	70.1	59.3	T2821	lineage2	lineage2.2.1	Shandong Province	Eastern China	SRR25514993	SRP453313	new	PRJNA1002108	SAMN36835191	T2821	WGS of MTB: homo sapiens	WGS	GENOMIC	RANDOM	PAIRED	Illumina	Illumina HiSeq 4000	WGS of Mycobacterium tuberculosis strain, paired reads	fastq	T2821.IS300_Clean.1.fastq.gz	T2821.IS300_Clean.2.fastq.gz
NC_000962	1	4411532	6842592	4363420	98.9094	232.602	70.1	59.2	T2820	lineage2	lineage2.2.1	Shandong Province	Eastern China	SRR25514994	SRP453313	new	PRJNA1002108	SAMN36835190	T2820	WGS of MTB: homo sapiens	WGS	GENOMIC	RANDOM	PAIRED	Illumina	Illumina HiSeq 4000	WGS of Mycobacterium tuberculosis strain, paired reads	fastq	T2820.IS300_Clean.1.fastq.gz	T2820.IS300_Clean.2.fastq.gz
NC_000962	1	4411532	6850826	4369701	99.0518	232.877	70.1	59.2	T2819	lineage2	lineage2.2.1	Shandong Province	Eastern China	SRR25514995	SRP453313	new	PRJNA1002108	SAMN36835189	T2819	WGS of MTB: homo sapiens	WGS	GENOMIC	RANDOM	PAIRED	Illumina	Illumina HiSeq 4000	WGS of Mycobacterium tuberculosis strain, paired reads	fastq	T2819.IS300_Clean.1.fastq.gz	T2819.IS300_Clean.2.fastq.gz
NC_000962	1	4411532	6888645	4373355	99.1346	234.166	70.1	59.2	T2818	lineage2	lineage2.2.1	Shandong Province	Eastern China	SRR25514996	SRP453313	new	PRJNA1002108	SAMN36835188	T2818	WGS of MTB: homo sapiens	WGS	GENOMIC	RANDOM	PAIRED	Illumina	Illumina HiSeq 4000	WGS of Mycobacterium tuberculosis strain, paired reads	fastq	T2818.IS300_Clean.1.fastq.gz	T2818.IS300_Clean.2.fastq.gz
NC_000962	1	4411532	6924173	4371358	99.0893	235.38	70.2	59.2	T2817	lineage2	lineage2.2.1	Shandong Province	Eastern China	SRR25514997	SRP453313	new	PRJNA1002108	SAMN36835187	T2817	WGS of MTB: homo sapiens	WGS	GENOMIC	RANDOM	PAIRED	Illumina	Illumina HiSeq 4000	WGS of Mycobacterium tuberculosis strain, paired reads	fastq	T2817.IS300_Clean.1.fastq.gz	T2817.IS300_Clean.2.fastq.gz
NC_000962	1	4411532	6837931	4357239	98.7693	232.433	70.2	59.3	T2815	lineage2	lineage2.2.1	Shandong Province	Eastern China	SRR25514998	SRP453313	new	PRJNA1002108	SAMN36835186	T2815	WGS of MTB: homo sapiens	WGS	GENOMIC	RANDOM	PAIRED	Illumina	Illumina HiSeq 4000	WGS of Mycobacterium tuberculosis strain, paired reads	fastq	T2815.IS300_Clean.1.fastq.gz	T2815.IS300_Clean.2.fastq.gz
NC_000962	1	4411532	6838107	4363381	98.9085	232.442	70.1	59.2	T2812	lineage2	lineage2.2.1	Shandong Province	Eastern China	SRR25515729	SRP453313	new	PRJNA1002108	SAMN36835185	T2812	WGS of MTB: homo sapiens	WGS	GENOMIC	RANDOM	PAIRED	Illumina	Illumina HiSeq 4000	WGS of Mycobacterium tuberculosis strain, paired reads	fastq	T2812.IS300_Clean.1.fastq.gz	T2812.IS300_Clean.2.fastq.gz
NC_000962	1	4411532	6863313	4365434	98.9551	233.307	70.2	59.2	T2811	lineage2	lineage2.2.1	Shandong Province	Eastern China	SRR25515730	SRP453313	new	PRJNA1002108	SAMN36835184	T2811	WGS of MTB: homo sapiens	WGS	GENOMIC	RANDOM	PAIRED	Illumina	Illumina HiSeq 4000	WGS of Mycobacterium tuberculosis strain, paired reads	fastq	T2811.IS300_Clean.1.fastq.gz	T2811.IS300_Clean.2.fastq.gz
NC_000962	1	4411532	6911847	4367452	99.0008	234.959	70.1	59.2	T2806	lineage2	lineage2.2.1	Shandong Province	Eastern China	SRR25515731	SRP453313	new	PRJNA1002108	SAMN36835183	T2806	WGS of MTB: homo sapiens	WGS	GENOMIC	RANDOM	PAIRED	Illumina	Illumina HiSeq 4000	WGS of Mycobacterium tuberculosis strain, paired reads	fastq	T2806.IS300_Clean.1.fastq.gz	T2806.IS300_Clean.2.fastq.gz
NC_000962	1	4411532	6916026	4395349	99.6332	235.103	70.1	59.3	T2804	lineage4	lineage4.5	Shandong Province	Eastern China	SRR25515732	SRP453313	new	PRJNA1002108	SAMN36835182	T2804	WGS of MTB: homo sapiens	WGS	GENOMIC	RANDOM	PAIRED	Illumina	Illumina HiSeq 4000	WGS of Mycobacterium tuberculosis strain, paired reads	fastq	T2804.IS300_Clean.1.fastq.gz	T2804.IS300_Clean.2.fastq.gz
NC_000962	1	4411532	6905450	4385309	99.4056	234.74	70.1	59.2	T2803	lineage2	lineage2.2.1	Shandong Province	Eastern China	SRR25515734	SRP453313	new	PRJNA1002108	SAMN36835181	T2803	WGS of MTB: homo sapiens	WGS	GENOMIC	RANDOM	PAIRED	Illumina	Illumina HiSeq 4000	WGS of Mycobacterium tuberculosis strain, paired reads	fastq	T2803.IS300_Clean.1.fastq.gz	T2803.IS300_Clean.2.fastq.gz
NC_000962	1	4411532	6866014	4364071	98.9242	233.396	70.2	59.3	T2797	lineage2	lineage2.2.1	Shandong Province	Eastern China	SRR25515735	SRP453313	new	PRJNA1002108	SAMN36835180	T2797	WGS of MTB: homo sapiens	WGS	GENOMIC	RANDOM	PAIRED	Illumina	Illumina HiSeq 4000	WGS of Mycobacterium tuberculosis strain, paired reads	fastq	T2797.IS300_Clean.1.fastq.gz	T2797.IS300_Clean.2.fastq.gz
NC_000962	1	4411532	6913584	4363620	98.9139	235.022	70.1	59.2	T2788	lineage2	lineage2.2.1.1	Shandong Province	Eastern China	SRR25515736	SRP453313	new	PRJNA1002108	SAMN36835179	T2788	WGS of MTB: homo sapiens	WGS	GENOMIC	RANDOM	PAIRED	Illumina	Illumina HiSeq 4000	WGS of Mycobacterium tuberculosis strain, paired reads	fastq	T2788.IS300_Clean.1.fastq.gz	T2788.IS300_Clean.2.fastq.gz
NC_000962	1	4411532	6951036	4353086	98.6752	236.296	70.2	59.1	T2787	lineage2	lineage2.2.1	Shandong Province	Eastern China	SRR25515737	SRP453313	new	PRJNA1002108	SAMN36835178	T2787	WGS of MTB: homo sapiens	WGS	GENOMIC	RANDOM	PAIRED	Illumina	Illumina HiSeq 4000	WGS of Mycobacterium tuberculosis strain, paired reads	fastq	T2787.IS300_Clean.1.fastq.gz	T2787.IS300_Clean.2.fastq.gz
NC_000962	1	4411532	6892115	4356868	98.7609	234.28	70.2	59.2	T2786	lineage2	lineage2.2.1	Shandong Province	Eastern China	SRR25515738	SRP453313	new	PRJNA1002108	SAMN36835177	T2786	WGS of MTB: homo sapiens	WGS	GENOMIC	RANDOM	PAIRED	Illumina	Illumina HiSeq 4000	WGS of Mycobacterium tuberculosis strain, paired reads	fastq	T2786.IS300_Clean.1.fastq.gz	T2786.IS300_Clean.2.fastq.gz
NC_000962	1	4411532	6921975	4363190	98.9042	235.3	70.2	59.2	T2784	lineage2	lineage2.2.1	Shandong Province	Eastern China	SRR25515739	SRP453313	new	PRJNA1002108	SAMN36835176	T2784	WGS of MTB: homo sapiens	WGS	GENOMIC	RANDOM	PAIRED	Illumina	Illumina HiSeq 4000	WGS of Mycobacterium tuberculosis strain, paired reads	fastq	T2784.IS300_Clean.1.fastq.gz	T2784.IS300_Clean.2.fastq.gz
NC_000962	1	4411532	6860464	4364572	98.9355	233.208	70.3	59.2	T2783	lineage2	lineage2.2.1	Shandong Province	Eastern China	SRR25515740	SRP453313	new	PRJNA1002108	SAMN36835175	T2783	WGS of MTB: homo sapiens	WGS	GENOMIC	RANDOM	PAIRED	Illumina	Illumina HiSeq 4000	WGS of Mycobacterium tuberculosis strain, paired reads	fastq	T2783.IS300_Clean.1.fastq.gz	T2783.IS300_Clean.2.fastq.gz
NC_000962	1	4411532	6917612	4361601	98.8682	235.157	70.2	59.4	T2781	lineage2	lineage2.2.2	Shandong Province	Eastern China	SRR25515741	SRP453313	new	PRJNA1002108	SAMN36835174	T2781	WGS of MTB: homo sapiens	WGS	GENOMIC	RANDOM	PAIRED	Illumina	Illumina HiSeq 4000	WGS of Mycobacterium tuberculosis strain, paired reads	fastq	T2781.IS300_Clean.1.fastq.gz	T2781.IS300_Clean.2.fastq.gz
NC_000962	1	4411532	7078530	4353982	98.6955	240.607	70.3	59.2	T278	lineage2	lineage2.2.1	Shandong Province	Eastern China	SRR25515742	SRP453313	new	PRJNA1002108	SAMN36835173	T278	WGS of MTB: homo sapiens	WGS	GENOMIC	RANDOM	PAIRED	Illumina	Illumina HiSeq 4000	WGS of Mycobacterium tuberculosis strain, paired reads	fastq	T278.IS300_Clean.1.fastq.gz	T278.IS300_Clean.2.fastq.gz
NC_000962	1	4411532	6908874	4361821	98.8732	234.852	70.1	59.2	T2779	lineage2	lineage2.2.1	Shandong Province	Eastern China	SRR25515743	SRP453313	new	PRJNA1002108	SAMN36835172	T2779	WGS of MTB: homo sapiens	WGS	GENOMIC	RANDOM	PAIRED	Illumina	Illumina HiSeq 4000	WGS of Mycobacterium tuberculosis strain, paired reads	fastq	T2779.IS300_Clean.1.fastq.gz	T2779.IS300_Clean.2.fastq.gz
NC_000962	1	4411532	6918759	4365927	98.9662	235.189	70.2	59.2	T2778	lineage2	lineage2.2.1	Shandong Province	Eastern China	SRR25515745	SRP453313	new	PRJNA1002108	SAMN36835171	T2778	WGS of MTB: homo sapiens	WGS	GENOMIC	RANDOM	PAIRED	Illumina	Illumina HiSeq 4000	WGS of Mycobacterium tuberculosis strain, paired reads	fastq	T2778.IS300_Clean.1.fastq.gz	T2778.IS300_Clean.2.fastq.gz
NC_000962	1	4411532	6973858	4366867	98.9875	237.07	70.1	59.2	T2777	lineage2	lineage2.2.1	Shandong Province	Eastern China	SRR25515746	SRP453313	new	PRJNA1002108	SAMN36835170	T2777	WGS of MTB: homo sapiens	WGS	GENOMIC	RANDOM	PAIRED	Illumina	Illumina HiSeq 4000	WGS of Mycobacterium tuberculosis strain, paired reads	fastq	T2777.IS300_Clean.1.fastq.gz	T2777.IS300_Clean.2.fastq.gz
NC_000962	1	4411532	6776496	4363614	98.9138	230.345	70.3	59.1	T2775	lineage2	lineage2.2.1	Shandong Province	Eastern China	SRR25515747	SRP453313	new	PRJNA1002108	SAMN36835169	T2775	WGS of MTB: homo sapiens	WGS	GENOMIC	RANDOM	PAIRED	Illumina	Illumina HiSeq 4000	WGS of Mycobacterium tuberculosis strain, paired reads	fastq	T2775.IS300_Clean.1.fastq.gz	T2775.IS300_Clean.2.fastq.gz
NC_000962	1	4411532	6932234	4358825	98.8052	235.66	70.2	59.1	T2773	lineage2	lineage2.2.1	Shandong Province	Eastern China	SRR25515748	SRP453313	new	PRJNA1002108	SAMN36835168	T2773	WGS of MTB: homo sapiens	WGS	GENOMIC	RANDOM	PAIRED	Illumina	Illumina HiSeq 4000	WGS of Mycobacterium tuberculosis strain, paired reads	fastq	T2773.IS300_Clean.1.fastq.gz	T2773.IS300_Clean.2.fastq.gz
NC_000962	1	4411532	6914527	4361776	98.8721	235.042	70.2	59.2	T2772	lineage2	lineage2.2.1	Shandong Province	Eastern China	SRR25515749	SRP453313	new	PRJNA1002108	SAMN36835167	T2772	WGS of MTB: homo sapiens	WGS	GENOMIC	RANDOM	PAIRED	Illumina	Illumina HiSeq 4000	WGS of Mycobacterium tuberculosis strain, paired reads	fastq	T2772.IS300_Clean.1.fastq.gz	T2772.IS300_Clean.2.fastq.gz
NC_000962	1	4411532	6866420	4361800	98.8727	233.412	70.2	59.1	T2769	lineage2	lineage2.2.1	Shandong Province	Eastern China	SRR25515750	SRP453313	new	PRJNA1002108	SAMN36835166	T2769	WGS of MTB: homo sapiens	WGS	GENOMIC	RANDOM	PAIRED	Illumina	Illumina HiSeq 4000	WGS of Mycobacterium tuberculosis strain, paired reads	fastq	T2769.IS300_Clean.1.fastq.gz	T2769.IS300_Clean.2.fastq.gz
NC_000962	1	4411532	6822240	4362893	98.8975	231.901	70.3	59.2	T2766	lineage2	lineage2.2.1	Shandong Province	Eastern China	SRR25515751	SRP453313	new	PRJNA1002108	SAMN36835165	T2766	WGS of MTB: homo sapiens	WGS	GENOMIC	RANDOM	PAIRED	Illumina	Illumina HiSeq 4000	WGS of Mycobacterium tuberculosis strain, paired reads	fastq	T2766.IS300_Clean.1.fastq.gz	T2766.IS300_Clean.2.fastq.gz
NC_000962	1	4411532	6835823	4359535	98.8213	232.366	70.2	59.1	T2765	lineage2	lineage2.2.1	Shandong Province	Eastern China	SRR25515752	SRP453313	new	PRJNA1002108	SAMN36835164	T2765	WGS of MTB: homo sapiens	WGS	GENOMIC	RANDOM	PAIRED	Illumina	Illumina HiSeq 4000	WGS of Mycobacterium tuberculosis strain, paired reads	fastq	T2765.IS300_Clean.1.fastq.gz	T2765.IS300_Clean.2.fastq.gz
NC_000962	1	4411532	6906340	4364103	98.9249	234.77	70.2	59.2	T2764	lineage2	lineage2.2.1	Shandong Province	Eastern China	SRR25515753	SRP453313	new	PRJNA1002108	SAMN36835163	T2764	WGS of MTB: homo sapiens	WGS	GENOMIC	RANDOM	PAIRED	Illumina	Illumina HiSeq 4000	WGS of Mycobacterium tuberculosis strain, paired reads	fastq	T2764.IS300_Clean.1.fastq.gz	T2764.IS300_Clean.2.fastq.gz
NC_000962	1	4411532	6774886	4345307	98.4988	230.267	68.8	59.2	T276	lineage2	lineage2.2.1	Shandong Province	Eastern China	SRR25515754	SRP453313	new	PRJNA1002108	SAMN36835162	T276	WGS of MTB: homo sapiens	WGS	GENOMIC	RANDOM	PAIRED	Illumina	Illumina HiSeq 4000	WGS of Mycobacterium tuberculosis strain, paired reads	fastq	T276.IS300_Clean.1.fastq.gz	T276.IS300_Clean.2.fastq.gz
NC_000962	1	4411532	6841447	4356661	98.7562	232.552	70.2	59.2	T2759	lineage2	lineage2.2.1	Shandong Province	Eastern China	SRR25515756	SRP453313	new	PRJNA1002108	SAMN36835161	T2759	WGS of MTB: homo sapiens	WGS	GENOMIC	RANDOM	PAIRED	Illumina	Illumina HiSeq 4000	WGS of Mycobacterium tuberculosis strain, paired reads	fastq	T2759.IS300_Clean.1.fastq.gz	T2759.IS300_Clean.2.fastq.gz
NC_000962	1	4411532	6871648	4357907	98.7844	233.583	70.2	59.2	T2754	lineage2	lineage2.2.1	Shandong Province	Eastern China	SRR25515757	SRP453313	new	PRJNA1002108	SAMN36835160	T2754	WGS of MTB: homo sapiens	WGS	GENOMIC	RANDOM	PAIRED	Illumina	Illumina HiSeq 4000	WGS of Mycobacterium tuberculosis strain, paired reads	fastq	T2754.IS300_Clean.1.fastq.gz	T2754.IS300_Clean.2.fastq.gz
NC_000962	1	4411532	6876423	4390839	99.5309	233.755	70.2	59.4	T2753	lineage4	lineage4.4.2	Shandong Province	Eastern China	SRR25515758	SRP453313	new	PRJNA1002108	SAMN36835159	T2753	WGS of MTB: homo sapiens	WGS	GENOMIC	RANDOM	PAIRED	Illumina	Illumina HiSeq 4000	WGS of Mycobacterium tuberculosis strain, paired reads	fastq	T2753.IS300_Clean.1.fastq.gz	T2753.IS300_Clean.2.fastq.gz
NC_000962	1	4411532	6896468	4364098	98.9248	234.432	70.3	59.1	T2752	lineage2	lineage2.2.1	Shandong Province	Eastern China	SRR25515759	SRP453313	new	PRJNA1002108	SAMN36835158	T2752	WGS of MTB: homo sapiens	WGS	GENOMIC	RANDOM	PAIRED	Illumina	Illumina HiSeq 4000	WGS of Mycobacterium tuberculosis strain, paired reads	fastq	T2752.IS300_Clean.1.fastq.gz	T2752.IS300_Clean.2.fastq.gz
NC_000962	1	4411532	6875322	4361511	98.8661	233.717	70.2	59.1	T2750	lineage2	lineage2.2.1	Shandong Province	Eastern China	SRR25515760	SRP453313	new	PRJNA1002108	SAMN36835157	T2750	WGS of MTB: homo sapiens	WGS	GENOMIC	RANDOM	PAIRED	Illumina	Illumina HiSeq 4000	WGS of Mycobacterium tuberculosis strain, paired reads	fastq	T2750.IS300_Clean.1.fastq.gz	T2750.IS300_Clean.2.fastq.gz
NC_000962	1	4411532	7172734	4369416	99.0453	243.822	70	59.2	T275	lineage2	lineage2.2.1	Shandong Province	Eastern China	SRR25515287	SRP453313	new	PRJNA1002108	SAMN36835156	T275	WGS of MTB: homo sapiens	WGS	GENOMIC	RANDOM	PAIRED	Illumina	Illumina HiSeq 4000	WGS of Mycobacterium tuberculosis strain, paired reads	fastq	T275.IS300_Clean.1.fastq.gz	T275.IS300_Clean.2.fastq.gz
NC_000962	1	4411532	6858264	4364480	98.9334	233.135	70.2	59.2	T2749	lineage2	lineage2.2.1	Shandong Province	Eastern China	SRR25515288	SRP453313	new	PRJNA1002108	SAMN36835155	T2749	WGS of MTB: homo sapiens	WGS	GENOMIC	RANDOM	PAIRED	Illumina	Illumina HiSeq 4000	WGS of Mycobacterium tuberculosis strain, paired reads	fastq	T2749.IS300_Clean.1.fastq.gz	T2749.IS300_Clean.2.fastq.gz
NC_000962	1	4411532	6856853	4358828	98.8053	233.084	70.2	59.2	T2735	lineage2	lineage2.2.1.1	Shandong Province	Eastern China	SRR25515289	SRP453313	new	PRJNA1002108	SAMN36835154	T2735	WGS of MTB: homo sapiens	WGS	GENOMIC	RANDOM	PAIRED	Illumina	Illumina HiSeq 4000	WGS of Mycobacterium tuberculosis strain, paired reads	fastq	T2735.IS300_Clean.1.fastq.gz	T2735.IS300_Clean.2.fastq.gz
NC_000962	1	4411532	6894875	4358783	98.8043	234.379	70.3	59.1	T2734	lineage2	lineage2.2.1	Shandong Province	Eastern China	SRR25515290	SRP453313	new	PRJNA1002108	SAMN36835153	T2734	WGS of MTB: homo sapiens	WGS	GENOMIC	RANDOM	PAIRED	Illumina	Illumina HiSeq 4000	WGS of Mycobacterium tuberculosis strain, paired reads	fastq	T2734.IS300_Clean.1.fastq.gz	T2734.IS300_Clean.2.fastq.gz
NC_000962	1	4411532	6853657	4358804	98.8048	232.975	70.2	59.1	T2732	lineage2	lineage2.2.1	Shandong Province	Eastern China	SRR25515291	SRP453313	new	PRJNA1002108	SAMN36835152	T2732	WGS of MTB: homo sapiens	WGS	GENOMIC	RANDOM	PAIRED	Illumina	Illumina HiSeq 4000	WGS of Mycobacterium tuberculosis strain, paired reads	fastq	T2732.IS300_Clean.1.fastq.gz	T2732.IS300_Clean.2.fastq.gz
NC_000962	1	4411532	6807405	4365434	98.9551	231.383	70.2	59.2	T2731	lineage2	lineage2.2.1	Shandong Province	Eastern China	SRR25515294	SRP453313	new	PRJNA1002108	SAMN36835151	T2731	WGS of MTB: homo sapiens	WGS	GENOMIC	RANDOM	PAIRED	Illumina	Illumina HiSeq 4000	WGS of Mycobacterium tuberculosis strain, paired reads	fastq	T2731.IS300_Clean.1.fastq.gz	T2731.IS300_Clean.2.fastq.gz
NC_000962	1	4411532	6885411	4361627	98.8688	234.06	70.2	59.2	T2730	lineage2	lineage2.2.1	Shandong Province	Eastern China	SRR25515295	SRP453313	new	PRJNA1002108	SAMN36835150	T2730	WGS of MTB: homo sapiens	WGS	GENOMIC	RANDOM	PAIRED	Illumina	Illumina HiSeq 4000	WGS of Mycobacterium tuberculosis strain, paired reads	fastq	T2730.IS300_Clean.1.fastq.gz	T2730.IS300_Clean.2.fastq.gz
NC_000962	1	4411532	7238253	4354427	98.7056	246.025	69.1	59.1	T273	lineage2	lineage2.2.1	Shandong Province	Eastern China	SRR25515296	SRP453313	new	PRJNA1002108	SAMN36835149	T273	WGS of MTB: homo sapiens	WGS	GENOMIC	RANDOM	PAIRED	Illumina	Illumina HiSeq 4000	WGS of Mycobacterium tuberculosis strain, paired reads	fastq	T273.IS300_Clean.1.fastq.gz	T273.IS300_Clean.2.fastq.gz
NC_000962	1	4411532	6811143	4390517	99.5236	231.529	70.2	59.4	T2728	lineage4	lineage4.4.2	Shandong Province	Eastern China	SRR25515297	SRP453313	new	PRJNA1002108	SAMN36835148	T2728	WGS of MTB: homo sapiens	WGS	GENOMIC	RANDOM	PAIRED	Illumina	Illumina HiSeq 4000	WGS of Mycobacterium tuberculosis strain, paired reads	fastq	T2728.IS300_Clean.1.fastq.gz	T2728.IS300_Clean.2.fastq.gz
NC_000962	1	4411532	6876826	4359894	98.8295	233.765	70.2	59.2	T2727	lineage2	lineage2.2.1	Shandong Province	Eastern China	SRR25515298	SRP453313	new	PRJNA1002108	SAMN36835147	T2727	WGS of MTB: homo sapiens	WGS	GENOMIC	RANDOM	PAIRED	Illumina	Illumina HiSeq 4000	WGS of Mycobacterium tuberculosis strain, paired reads	fastq	T2727.IS300_Clean.1.fastq.gz	T2727.IS300_Clean.2.fastq.gz
NC_000962	1	4411532	6802995	4382749	99.3476	231.238	70.2	59.4	T2726	lineage4	lineage4.4.2	Shandong Province	Eastern China	SRR25515299	SRP453313	new	PRJNA1002108	SAMN36835146	T2726	WGS of MTB: homo sapiens	WGS	GENOMIC	RANDOM	PAIRED	Illumina	Illumina HiSeq 4000	WGS of Mycobacterium tuberculosis strain, paired reads	fastq	T2726.IS300_Clean.1.fastq.gz	T2726.IS300_Clean.2.fastq.gz
NC_000962	1	4411532	7035753	4377537	99.2294	239.132	69.9	59.1	T2722	lineage2	lineage2.2.1	Shandong Province	Eastern China	SRR25515300	SRP453313	new	PRJNA1002108	SAMN36835145	T2722	WGS of MTB: homo sapiens	WGS	GENOMIC	RANDOM	PAIRED	Illumina	Illumina HiSeq 4000	WGS of Mycobacterium tuberculosis strain, paired reads	fastq	T2722.IS300_Clean.1.fastq.gz	T2722.IS300_Clean.2.fastq.gz
NC_000962	1	4411532	7023473	4375851	99.1912	238.722	69.9	59.2	T2721	lineage2	lineage2.2.1	Shandong Province	Eastern China	SRR25515301	SRP453313	new	PRJNA1002108	SAMN36835144	T2721	WGS of MTB: homo sapiens	WGS	GENOMIC	RANDOM	PAIRED	Illumina	Illumina HiSeq 4000	WGS of Mycobacterium tuberculosis strain, paired reads	fastq	T2721.IS300_Clean.1.fastq.gz	T2721.IS300_Clean.2.fastq.gz
NC_000962	1	4411532	7107666	4378112	99.2424	241.593	69.9	59.2	T2720	lineage2	lineage2.2.1	Shandong Province	Eastern China	SRR25515302	SRP453313	new	PRJNA1002108	SAMN36835143	T2720	WGS of MTB: homo sapiens	WGS	GENOMIC	RANDOM	PAIRED	Illumina	Illumina HiSeq 4000	WGS of Mycobacterium tuberculosis strain, paired reads	fastq	T2720.IS300_Clean.1.fastq.gz	T2720.IS300_Clean.2.fastq.gz
NC_000962	1	4411532	7042629	4374952	99.1708	239.358	69	59.2	T272	lineage2	lineage2.2.1	Shandong Province	Eastern China	SRR25515303	SRP453313	new	PRJNA1002108	SAMN36835142	T272	WGS of MTB: homo sapiens	WGS	GENOMIC	RANDOM	PAIRED	Illumina	Illumina HiSeq 4000	WGS of Mycobacterium tuberculosis strain, paired reads	fastq	T272.IS300_Clean.1.fastq.gz	T272.IS300_Clean.2.fastq.gz
NC_000962	1	4411532	7086295	4376194	99.199	240.856	70	59.2	T2719	lineage2	lineage2.2.1	Shandong Province	Eastern China	SRR25515305	SRP453313	new	PRJNA1002108	SAMN36835141	T2719	WGS of MTB: homo sapiens	WGS	GENOMIC	RANDOM	PAIRED	Illumina	Illumina HiSeq 4000	WGS of Mycobacterium tuberculosis strain, paired reads	fastq	T2719.IS300_Clean.1.fastq.gz	T2719.IS300_Clean.2.fastq.gz
NC_000962	1	4411532	7081206	4375082	99.1738	240.69	69.8	59.2	T2718	lineage2	lineage2.2.1	Shandong Province	Eastern China	SRR25515306	SRP453313	new	PRJNA1002108	SAMN36835140	T2718	WGS of MTB: homo sapiens	WGS	GENOMIC	RANDOM	PAIRED	Illumina	Illumina HiSeq 4000	WGS of Mycobacterium tuberculosis strain, paired reads	fastq	T2718.IS300_Clean.1.fastq.gz	T2718.IS300_Clean.2.fastq.gz
NC_000962	1	4411532	6998596	4370101	99.0608	237.864	70	59.2	T2716	lineage2	lineage2.2.1	Shandong Province	Eastern China	SRR25515307	SRP453313	new	PRJNA1002108	SAMN36835139	T2716	WGS of MTB: homo sapiens	WGS	GENOMIC	RANDOM	PAIRED	Illumina	Illumina HiSeq 4000	WGS of Mycobacterium tuberculosis strain, paired reads	fastq	T2716.IS300_Clean.1.fastq.gz	T2716.IS300_Clean.2.fastq.gz
NC_000962	1	4411532	6988996	4377339	99.2249	237.541	69.9	59.2	T2715	lineage2	lineage2.2.1	Shandong Province	Eastern China	SRR25515308	SRP453313	new	PRJNA1002108	SAMN36835138	T2715	WGS of MTB: homo sapiens	WGS	GENOMIC	RANDOM	PAIRED	Illumina	Illumina HiSeq 4000	WGS of Mycobacterium tuberculosis strain, paired reads	fastq	T2715.IS300_Clean.1.fastq.gz	T2715.IS300_Clean.2.fastq.gz
NC_000962	1	4411532	7094097	4379433	99.2724	241.132	69.9	59.2	T2713	lineage2	lineage2.2.1	Shandong Province	Eastern China	SRR25515309	SRP453313	new	PRJNA1002108	SAMN36835137	T2713	WGS of MTB: homo sapiens	WGS	GENOMIC	RANDOM	PAIRED	Illumina	Illumina HiSeq 4000	WGS of Mycobacterium tuberculosis strain, paired reads	fastq	T2713.IS300_Clean.1.fastq.gz	T2713.IS300_Clean.2.fastq.gz
NC_000962	1	4411532	7050890	4375597	99.1854	239.659	70	59.2	T2711	lineage2	lineage2.2.1	Shandong Province	Eastern China	SRR25515310	SRP453313	new	PRJNA1002108	SAMN36835136	T2711	WGS of MTB: homo sapiens	WGS	GENOMIC	RANDOM	PAIRED	Illumina	Illumina HiSeq 4000	WGS of Mycobacterium tuberculosis strain, paired reads	fastq	T2711.IS300_Clean.1.fastq.gz	T2711.IS300_Clean.2.fastq.gz
NC_000962	1	4411532	7088453	4378971	99.2619	240.936	69.9	59.2	T2707	lineage2	lineage2.2.1	Shandong Province	Eastern China	SRR25515311	SRP453313	new	PRJNA1002108	SAMN36835135	T2707	WGS of MTB: homo sapiens	WGS	GENOMIC	RANDOM	PAIRED	Illumina	Illumina HiSeq 4000	WGS of Mycobacterium tuberculosis strain, paired reads	fastq	T2707.IS300_Clean.1.fastq.gz	T2707.IS300_Clean.2.fastq.gz
NC_000962	1	4411532	6899063	4380375	99.2937	234.506	70	59.1	T2704	lineage2	lineage2.2.1	Shandong Province	Eastern China	SRR25515312	SRP453313	new	PRJNA1002108	SAMN36835134	T2704	WGS of MTB: homo sapiens	WGS	GENOMIC	RANDOM	PAIRED	Illumina	Illumina HiSeq 4000	WGS of Mycobacterium tuberculosis strain, paired reads	fastq	T2704.IS300_Clean.1.fastq.gz	T2704.IS300_Clean.2.fastq.gz
NC_000962	1	4411532	6947111	4376984	99.2169	236.148	70.1	59.1	T2703	lineage2	lineage2.2.1	Shandong Province	Eastern China	SRR25515313	SRP453313	new	PRJNA1002108	SAMN36835133	T2703	WGS of MTB: homo sapiens	WGS	GENOMIC	RANDOM	PAIRED	Illumina	Illumina HiSeq 4000	WGS of Mycobacterium tuberculosis strain, paired reads	fastq	T2703.IS300_Clean.1.fastq.gz	T2703.IS300_Clean.2.fastq.gz
NC_000962	1	4411532	6844254	4375575	99.1849	232.644	70	59.2	T2702	lineage2	lineage2.2.1	Shandong Province	Eastern China	SRR25515314	SRP453313	new	PRJNA1002108	SAMN36835132	T2702	WGS of MTB: homo sapiens	WGS	GENOMIC	RANDOM	PAIRED	Illumina	Illumina HiSeq 4000	WGS of Mycobacterium tuberculosis strain, paired reads	fastq	T2702.IS300_Clean.1.fastq.gz	T2702.IS300_Clean.2.fastq.gz
NC_000962	1	4411532	6885985	4369354	99.0439	234.065	70.1	59.2	T2701	lineage2	lineage2.2.1	Shandong Province	Eastern China	SRR25515316	SRP453313	new	PRJNA1002108	SAMN36835131	T2701	WGS of MTB: homo sapiens	WGS	GENOMIC	RANDOM	PAIRED	Illumina	Illumina HiSeq 4000	WGS of Mycobacterium tuberculosis strain, paired reads	fastq	T2701.IS300_Clean.1.fastq.gz	T2701.IS300_Clean.2.fastq.gz
NC_000962	1	4411532	6900084	4373698	99.1424	234.556	70.1	59.2	T2700	lineage2	lineage2.2.1	Shandong Province	Eastern China	SRR25515317	SRP453313	new	PRJNA1002108	SAMN36835130	T2700	WGS of MTB: homo sapiens	WGS	GENOMIC	RANDOM	PAIRED	Illumina	Illumina HiSeq 4000	WGS of Mycobacterium tuberculosis strain, paired reads	fastq	T2700.IS300_Clean.1.fastq.gz	T2700.IS300_Clean.2.fastq.gz
NC_000962	1	4411532	6700740	4378346	99.2477	227.756	69.1	59.3	T270	lineage4	lineage4.4.2	Shandong Province	Eastern China	SRR25515318	SRP453313	new	PRJNA1002108	SAMN36835129	T270	WGS of MTB: homo sapiens	WGS	GENOMIC	RANDOM	PAIRED	Illumina	Illumina HiSeq 4000	WGS of Mycobacterium tuberculosis strain, paired reads	fastq	T270.IS300_Clean.1.fastq.gz	T270.IS300_Clean.2.fastq.gz
NC_000962	1	4411532	6829820	4381463	99.3184	232.149	69.7	59.1	T2697	lineage2	lineage2.2.1	Shandong Province	Eastern China	SRR25514999	SRP453313	new	PRJNA1002108	SAMN36835128	T2697	WGS of MTB: homo sapiens	WGS	GENOMIC	RANDOM	PAIRED	Illumina	Illumina HiSeq 4000	WGS of Mycobacterium tuberculosis strain, paired reads	fastq	T2697.IS300_Clean.1.fastq.gz	T2697.IS300_Clean.2.fastq.gz
NC_000962	1	4411532	6866501	4379352	99.2705	233.395	69.6	59.1	T2692	lineage2	lineage2.2.1	Shandong Province	Eastern China	SRR25515000	SRP453313	new	PRJNA1002108	SAMN36835127	T2692	WGS of MTB: homo sapiens	WGS	GENOMIC	RANDOM	PAIRED	Illumina	Illumina HiSeq 4000	WGS of Mycobacterium tuberculosis strain, paired reads	fastq	T2692.IS300_Clean.1.fastq.gz	T2692.IS300_Clean.2.fastq.gz
NC_000962	1	4411532	6840082	4377769	99.2347	232.488	69.6	59.2	T2691	lineage2	lineage2.2.1	Shandong Province	Eastern China	SRR25515001	SRP453313	new	PRJNA1002108	SAMN36835126	T2691	WGS of MTB: homo sapiens	WGS	GENOMIC	RANDOM	PAIRED	Illumina	Illumina HiSeq 4000	WGS of Mycobacterium tuberculosis strain, paired reads	fastq	T2691.IS300_Clean.1.fastq.gz	T2691.IS300_Clean.2.fastq.gz
NC_000962	1	4411532	6884732	4379285	99.269	234.012	69.7	59	T2690	lineage2	lineage2.2.1	Shandong Province	Eastern China	SRR25515002	SRP453313	new	PRJNA1002108	SAMN36835125	T2690	WGS of MTB: homo sapiens	WGS	GENOMIC	RANDOM	PAIRED	Illumina	Illumina HiSeq 4000	WGS of Mycobacterium tuberculosis strain, paired reads	fastq	T2690.IS300_Clean.1.fastq.gz	T2690.IS300_Clean.2.fastq.gz
NC_000962	1	4411532	6999610	4372810	99.1223	237.915	68.6	59.6	T269	lineage4	lineage4.4.2	Shandong Province	Eastern China	SRR25515003	SRP453313	new	PRJNA1002108	SAMN36835124	T269	WGS of MTB: homo sapiens	WGS	GENOMIC	RANDOM	PAIRED	Illumina	Illumina HiSeq 4000	WGS of Mycobacterium tuberculosis strain, paired reads	fastq	T269.IS300_Clean.1.fastq.gz	T269.IS300_Clean.2.fastq.gz
NC_000962	1	4411532	6925637	4379997	99.2852	235.41	69.6	59.2	T2687	lineage2	lineage2.2.1	Shandong Province	Eastern China	SRR25515004	SRP453313	new	PRJNA1002108	SAMN36835123	T2687	WGS of MTB: homo sapiens	WGS	GENOMIC	RANDOM	PAIRED	Illumina	Illumina HiSeq 4000	WGS of Mycobacterium tuberculosis strain, paired reads	fastq	T2687.IS300_Clean.1.fastq.gz	T2687.IS300_Clean.2.fastq.gz
NC_000962	1	4411532	6817408	4377424	99.2268	231.709	69.7	59.1	T2685	lineage2	lineage2.2.1	Shandong Province	Eastern China	SRR25515005	SRP453313	new	PRJNA1002108	SAMN36835122	T2685	WGS of MTB: homo sapiens	WGS	GENOMIC	RANDOM	PAIRED	Illumina	Illumina HiSeq 4000	WGS of Mycobacterium tuberculosis strain, paired reads	fastq	T2685.IS300_Clean.1.fastq.gz	T2685.IS300_Clean.2.fastq.gz
NC_000962	1	4411532	6915676	4373711	99.1427	235.072	69.6	59.3	T2683	lineage2	lineage2.2.2	Shandong Province	Eastern China	SRR25515007	SRP453313	new	PRJNA1002108	SAMN36835121	T2683	WGS of MTB: homo sapiens	WGS	GENOMIC	RANDOM	PAIRED	Illumina	Illumina HiSeq 4000	WGS of Mycobacterium tuberculosis strain, paired reads	fastq	T2683.IS300_Clean.1.fastq.gz	T2683.IS300_Clean.2.fastq.gz
NC_000962	1	4411532	6905293	4375849	99.1911	234.722	69.6	59.2	T2682	lineage2	lineage2.2.1	Shandong Province	Eastern China	SRR25515008	SRP453313	new	PRJNA1002108	SAMN36835120	T2682	WGS of MTB: homo sapiens	WGS	GENOMIC	RANDOM	PAIRED	Illumina	Illumina HiSeq 4000	WGS of Mycobacterium tuberculosis strain, paired reads	fastq	T2682.IS300_Clean.1.fastq.gz	T2682.IS300_Clean.2.fastq.gz
NC_000962	1	4411532	6741793	4406280	99.8809	229.132	69.7	59.4	T2680	lineage4	lineage4.4.2	Shandong Province	Eastern China	SRR25515009	SRP453313	new	PRJNA1002108	SAMN36835119	T2680	WGS of MTB: homo sapiens	WGS	GENOMIC	RANDOM	PAIRED	Illumina	Illumina HiSeq 4000	WGS of Mycobacterium tuberculosis strain, paired reads	fastq	T2680.IS300_Clean.1.fastq.gz	T2680.IS300_Clean.2.fastq.gz
NC_000962	1	4411532	6976140	4374771	99.1667	237.052	69.2	59.2	T268	lineage2	lineage2.2.1	Shandong Province	Eastern China	SRR25515010	SRP453313	new	PRJNA1002108	SAMN36835118	T268	WGS of MTB: homo sapiens	WGS	GENOMIC	RANDOM	PAIRED	Illumina	Illumina HiSeq 4000	WGS of Mycobacterium tuberculosis strain, paired reads	fastq	T268.IS300_Clean.1.fastq.gz	T268.IS300_Clean.2.fastq.gz
NC_000962	1	4411532	6909926	4376950	99.2161	234.87	69.6	59.2	T2679	lineage2	lineage2.2.1	Shandong Province	Eastern China	SRR25515011	SRP453313	new	PRJNA1002108	SAMN36835117	T2679	WGS of MTB: homo sapiens	WGS	GENOMIC	RANDOM	PAIRED	Illumina	Illumina HiSeq 4000	WGS of Mycobacterium tuberculosis strain, paired reads	fastq	T2679.IS300_Clean.1.fastq.gz	T2679.IS300_Clean.2.fastq.gz
NC_000962	1	4411532	7110885	4353664	98.6883	241.721	70.2	59.3	T267	lineage2	lineage2.2.1	Shandong Province	Eastern China	SRR25515012	SRP453313	new	PRJNA1002108	SAMN36835116	T267	WGS of MTB: homo sapiens	WGS	GENOMIC	RANDOM	PAIRED	Illumina	Illumina HiSeq 4000	WGS of Mycobacterium tuberculosis strain, paired reads	fastq	T267.IS300_Clean.1.fastq.gz	T267.IS300_Clean.2.fastq.gz
NC_000962	1	4411532	6864782	4374070	99.1508	233.333	69.7	59.2	T2668	lineage2	lineage2.2.1	Shandong Province	Eastern China	SRR25515013	SRP453313	new	PRJNA1002108	SAMN36835115	T2668	WGS of MTB: homo sapiens	WGS	GENOMIC	RANDOM	PAIRED	Illumina	Illumina HiSeq 4000	WGS of Mycobacterium tuberculosis strain, paired reads	fastq	T2668.IS300_Clean.1.fastq.gz	T2668.IS300_Clean.2.fastq.gz
NC_000962	1	4411532	6852217	4388174	99.4705	232.893	69.7	59.1	T2666	lineage2	lineage2.2.1	Shandong Province	Eastern China	SRR25515014	SRP453313	new	PRJNA1002108	SAMN36835114	T2666	WGS of MTB: homo sapiens	WGS	GENOMIC	RANDOM	PAIRED	Illumina	Illumina HiSeq 4000	WGS of Mycobacterium tuberculosis strain, paired reads	fastq	T2666.IS300_Clean.1.fastq.gz	T2666.IS300_Clean.2.fastq.gz
NC_000962	1	4411532	6854319	4405181	99.856	232.97	69.6	59.3	T2665	lineage4	lineage4.4.2	Shandong Province	Eastern China	SRR25515015	SRP453313	new	PRJNA1002108	SAMN36835113	T2665	WGS of MTB: homo sapiens	WGS	GENOMIC	RANDOM	PAIRED	Illumina	Illumina HiSeq 4000	WGS of Mycobacterium tuberculosis strain, paired reads	fastq	T2665.IS300_Clean.1.fastq.gz	T2665.IS300_Clean.2.fastq.gz
NC_000962	1	4411532	6762151	4383975	99.3753	229.829	69.7	59.1	T2663	lineage2	lineage2.2.1	Shandong Province	Eastern China	SRR25515016	SRP453313	new	PRJNA1002108	SAMN36835112	T2663	WGS of MTB: homo sapiens	WGS	GENOMIC	RANDOM	PAIRED	Illumina	Illumina HiSeq 4000	WGS of Mycobacterium tuberculosis strain, paired reads	fastq	T2663.IS300_Clean.1.fastq.gz	T2663.IS300_Clean.2.fastq.gz
NC_000962	1	4411532	6838708	4375154	99.1754	232.443	69.7	59.1	T2660	lineage2	lineage2.2.1	Shandong Province	Eastern China	SRR25515018	SRP453313	new	PRJNA1002108	SAMN36835111	T2660	WGS of MTB: homo sapiens	WGS	GENOMIC	RANDOM	PAIRED	Illumina	Illumina HiSeq 4000	WGS of Mycobacterium tuberculosis strain, paired reads	fastq	T2660.IS300_Clean.1.fastq.gz	T2660.IS300_Clean.2.fastq.gz
NC_000962	1	4411532	6936750	4376983	99.2168	235.775	69.6	59.2	T2654	lineage2	lineage2.2.1	Shandong Province	Eastern China	SRR25515019	SRP453313	new	PRJNA1002108	SAMN36835110	T2654	WGS of MTB: homo sapiens	WGS	GENOMIC	RANDOM	PAIRED	Illumina	Illumina HiSeq 4000	WGS of Mycobacterium tuberculosis strain, paired reads	fastq	T2654.IS300_Clean.1.fastq.gz	T2654.IS300_Clean.2.fastq.gz
NC_000962	1	4411532	6880437	4376345	99.2024	233.88	69.6	59.4	T2653	lineage2	lineage2.2.2	Shandong Province	Eastern China	SRR25515020	SRP453313	new	PRJNA1002108	SAMN36835109	T2653	WGS of MTB: homo sapiens	WGS	GENOMIC	RANDOM	PAIRED	Illumina	Illumina HiSeq 4000	WGS of Mycobacterium tuberculosis strain, paired reads	fastq	T2653.IS300_Clean.1.fastq.gz	T2653.IS300_Clean.2.fastq.gz
NC_000962	1	4411532	6909968	4375651	99.1867	234.877	69.7	59.1	T2652	lineage2	lineage2.2.1.1	Shandong Province	Eastern China	SRR25515021	SRP453313	new	PRJNA1002108	SAMN36835108	T2652	WGS of MTB: homo sapiens	WGS	GENOMIC	RANDOM	PAIRED	Illumina	Illumina HiSeq 4000	WGS of Mycobacterium tuberculosis strain, paired reads	fastq	T2652.IS300_Clean.1.fastq.gz	T2652.IS300_Clean.2.fastq.gz
NC_000962	1	4411532	6903619	4371819	99.0998	234.66	69.7	59.1	T2651	lineage2	lineage2.2.1	Shandong Province	Eastern China	SRR25515022	SRP453313	new	PRJNA1002108	SAMN36835107	T2651	WGS of MTB: homo sapiens	WGS	GENOMIC	RANDOM	PAIRED	Illumina	Illumina HiSeq 4000	WGS of Mycobacterium tuberculosis strain, paired reads	fastq	T2651.IS300_Clean.1.fastq.gz	T2651.IS300_Clean.2.fastq.gz
NC_000962	1	4411532	6900630	4374208	99.1539	234.553	69.7	59.4	T2648	lineage2	lineage2.2.2	Shandong Province	Eastern China	SRR25515023	SRP453313	new	PRJNA1002108	SAMN36835106	T2648	WGS of MTB: homo sapiens	WGS	GENOMIC	RANDOM	PAIRED	Illumina	Illumina HiSeq 4000	WGS of Mycobacterium tuberculosis strain, paired reads	fastq	T2648.IS300_Clean.1.fastq.gz	T2648.IS300_Clean.2.fastq.gz
NC_000962	1	4411532	6878294	4375659	99.1868	233.794	69.6	59.2	T2646	lineage2	lineage2.2.1	Shandong Province	Eastern China	SRR25515024	SRP453313	new	PRJNA1002108	SAMN36835105	T2646	WGS of MTB: homo sapiens	WGS	GENOMIC	RANDOM	PAIRED	Illumina	Illumina HiSeq 4000	WGS of Mycobacterium tuberculosis strain, paired reads	fastq	T2646.IS300_Clean.1.fastq.gz	T2646.IS300_Clean.2.fastq.gz
NC_000962	1	4411532	6848680	4371285	99.0877	232.784	69.6	59.2	T2645	lineage2	lineage2.2.1	Shandong Province	Eastern China	SRR25515025	SRP453313	new	PRJNA1002108	SAMN36835104	T2645	WGS of MTB: homo sapiens	WGS	GENOMIC	RANDOM	PAIRED	Illumina	Illumina HiSeq 4000	WGS of Mycobacterium tuberculosis strain, paired reads	fastq	T2645.IS300_Clean.1.fastq.gz	T2645.IS300_Clean.2.fastq.gz
NC_000962	1	4411532	6871306	4372598	99.1174	233.554	69.7	59.1	T2644	lineage2	lineage2.2.1	Shandong Province	Eastern China	SRR25515026	SRP453313	new	PRJNA1002108	SAMN36835103	T2644	WGS of MTB: homo sapiens	WGS	GENOMIC	RANDOM	PAIRED	Illumina	Illumina HiSeq 4000	WGS of Mycobacterium tuberculosis strain, paired reads	fastq	T2644.IS300_Clean.1.fastq.gz	T2644.IS300_Clean.2.fastq.gz
NC_000962	1	4411532	6994906	4377445	99.2273	237.768	69.6	59.2	T2635	lineage2	lineage2.2.1	Shandong Province	Eastern China	SRR25515027	SRP453313	new	PRJNA1002108	SAMN36835102	T2635	WGS of MTB: homo sapiens	WGS	GENOMIC	RANDOM	PAIRED	Illumina	Illumina HiSeq 4000	WGS of Mycobacterium tuberculosis strain, paired reads	fastq	T2635.IS300_Clean.1.fastq.gz	T2635.IS300_Clean.2.fastq.gz
NC_000962	1	4411532	7288419	4351085	98.6298	247.734	69.1	59.2	T2632	lineage2	lineage2.2.1	Shandong Province	Eastern China	SRR25515029	SRP453313	new	PRJNA1002108	SAMN36835101	T2632	WGS of MTB: homo sapiens	WGS	GENOMIC	RANDOM	PAIRED	Illumina	Illumina HiSeq 4000	WGS of Mycobacterium tuberculosis strain, paired reads	fastq	T2632.IS300_Clean.1.fastq.gz	T2632.IS300_Clean.2.fastq.gz
NC_000962	1	4411532	7178429	4352618	98.6645	243.98	69.2	59.2	T2631	lineage2	lineage2.2.1	Shandong Province	Eastern China	SRR25515030	SRP453313	new	PRJNA1002108	SAMN36835100	T2631	WGS of MTB: homo sapiens	WGS	GENOMIC	RANDOM	PAIRED	Illumina	Illumina HiSeq 4000	WGS of Mycobacterium tuberculosis strain, paired reads	fastq	T2631.IS300_Clean.1.fastq.gz	T2631.IS300_Clean.2.fastq.gz
NC_000962	1	4411532	7083099	4377174	99.2212	240.725	69.5	59.4	T2630	lineage1	lineage1.1.2	Shandong Province	Eastern China	SRR25515319	SRP453313	new	PRJNA1002108	SAMN36835099	T2630	WGS of MTB: homo sapiens	WGS	GENOMIC	RANDOM	PAIRED	Illumina	Illumina HiSeq 4000	WGS of Mycobacterium tuberculosis strain, paired reads	fastq	T2630.IS300_Clean.1.fastq.gz	T2630.IS300_Clean.2.fastq.gz
NC_000962	1	4411532	7188593	4357248	98.7695	244.374	70.1	59.2	T263	lineage2	lineage2.2.1	Shandong Province	Eastern China	SRR25515320	SRP453313	new	PRJNA1002108	SAMN36835098	T263	WGS of MTB: homo sapiens	WGS	GENOMIC	RANDOM	PAIRED	Illumina	Illumina HiSeq 4000	WGS of Mycobacterium tuberculosis strain, paired reads	fastq	T263.IS300_Clean.1.fastq.gz	T263.IS300_Clean.2.fastq.gz
NC_000962	1	4411532	7209175	4350811	98.6236	245.035	69.5	59.1	T2629	lineage2	lineage2.2.1	Shandong Province	Eastern China	SRR25515321	SRP453313	new	PRJNA1002108	SAMN36835097	T2629	WGS of MTB: homo sapiens	WGS	GENOMIC	RANDOM	PAIRED	Illumina	Illumina HiSeq 4000	WGS of Mycobacterium tuberculosis strain, paired reads	fastq	T2629.IS300_Clean.1.fastq.gz	T2629.IS300_Clean.2.fastq.gz
NC_000962	1	4411532	7247819	4351964	98.6497	246.35	69.4	59.1	T2628	lineage2	lineage2.2.1	Shandong Province	Eastern China	SRR25515322	SRP453313	new	PRJNA1002108	SAMN36835096	T2628	WGS of MTB: homo sapiens	WGS	GENOMIC	RANDOM	PAIRED	Illumina	Illumina HiSeq 4000	WGS of Mycobacterium tuberculosis strain, paired reads	fastq	T2628.IS300_Clean.1.fastq.gz	T2628.IS300_Clean.2.fastq.gz
NC_000962	1	4411532	7108115	4350501	98.6166	241.575	69.5	59.2	T2626	lineage2	lineage2.2.1.1	Shandong Province	Eastern China	SRR25515323	SRP453313	new	PRJNA1002108	SAMN36835095	T2626	WGS of MTB: homo sapiens	WGS	GENOMIC	RANDOM	PAIRED	Illumina	Illumina HiSeq 4000	WGS of Mycobacterium tuberculosis strain, paired reads	fastq	T2626.IS300_Clean.1.fastq.gz	T2626.IS300_Clean.2.fastq.gz
NC_000962	1	4411532	7212386	4350314	98.6123	245.14	69.5	59.3	T2625	lineage2	lineage2.2.1	Shandong Province	Eastern China	SRR25515324	SRP453313	new	PRJNA1002108	SAMN36835094	T2625	WGS of MTB: homo sapiens	WGS	GENOMIC	RANDOM	PAIRED	Illumina	Illumina HiSeq 4000	WGS of Mycobacterium tuberculosis strain, paired reads	fastq	T2625.IS300_Clean.1.fastq.gz	T2625.IS300_Clean.2.fastq.gz
NC_000962	1	4411532	7019792	4351386	98.6366	238.573	69.5	59.1	T2617	lineage2	lineage2.2.1.1	Shandong Province	Eastern China	SRR25515325	SRP453313	new	PRJNA1002108	SAMN36835093	T2617	WGS of MTB: homo sapiens	WGS	GENOMIC	RANDOM	PAIRED	Illumina	Illumina HiSeq 4000	WGS of Mycobacterium tuberculosis strain, paired reads	fastq	T2617.IS300_Clean.1.fastq.gz	T2617.IS300_Clean.2.fastq.gz
NC_000962	1	4411532	7279195	4347787	98.555	247.426	69.8	59.2	T2613	lineage2	lineage2.2.1	Shandong Province	Eastern China	SRR25515326	SRP453313	new	PRJNA1002108	SAMN36835092	T2613	WGS of MTB: homo sapiens	WGS	GENOMIC	RANDOM	PAIRED	Illumina	Illumina HiSeq 4000	WGS of Mycobacterium tuberculosis strain, paired reads	fastq	T2613.IS300_Clean.1.fastq.gz	T2613.IS300_Clean.2.fastq.gz
NC_000962	1	4411532	7126424	4354308	98.7029	242.203	69.5	59.1	T2612	lineage2	lineage2.2.1	Shandong Province	Eastern China	SRR25515328	SRP453313	new	PRJNA1002108	SAMN36835091	T2612	WGS of MTB: homo sapiens	WGS	GENOMIC	RANDOM	PAIRED	Illumina	Illumina HiSeq 4000	WGS of Mycobacterium tuberculosis strain, paired reads	fastq	T2612.IS300_Clean.1.fastq.gz	T2612.IS300_Clean.2.fastq.gz
NC_000962	1	4411532	7103318	4384252	99.3816	241.4	69.7	59.5	T2610	lineage4	lineage4.4.2	Shandong Province	Eastern China	SRR25515329	SRP453313	new	PRJNA1002108	SAMN36835090	T2610	WGS of MTB: homo sapiens	WGS	GENOMIC	RANDOM	PAIRED	Illumina	Illumina HiSeq 4000	WGS of Mycobacterium tuberculosis strain, paired reads	fastq	T2610.IS300_Clean.1.fastq.gz	T2610.IS300_Clean.2.fastq.gz
NC_000962	1	4411532	7190313	4354750	98.7129	244.383	69.3	59.1	T2609	lineage2	lineage2.2.1	Shandong Province	Eastern China	SRR25515330	SRP453313	new	PRJNA1002108	SAMN36835089	T2609	WGS of MTB: homo sapiens	WGS	GENOMIC	RANDOM	PAIRED	Illumina	Illumina HiSeq 4000	WGS of Mycobacterium tuberculosis strain, paired reads	fastq	T2609.IS300_Clean.1.fastq.gz	T2609.IS300_Clean.2.fastq.gz
NC_000962	1	4411532	6842624	4348881	98.5798	232.559	69.3	59.2	T2605	lineage2	lineage2.2.1	Shandong Province	Eastern China	SRR25515331	SRP453313	new	PRJNA1002108	SAMN36835088	T2605	WGS of MTB: homo sapiens	WGS	GENOMIC	RANDOM	PAIRED	Illumina	Illumina HiSeq 4000	WGS of Mycobacterium tuberculosis strain, paired reads	fastq	T2605.IS300_Clean.1.fastq.gz	T2605.IS300_Clean.2.fastq.gz
NC_000962	1	4411532	7024763	4383858	99.3727	238.727	69.3	59.4	T2604	lineage4	lineage4.4.2	Shandong Province	Eastern China	SRR25515332	SRP453313	new	PRJNA1002108	SAMN36835087	T2604	WGS of MTB: homo sapiens	WGS	GENOMIC	RANDOM	PAIRED	Illumina	Illumina HiSeq 4000	WGS of Mycobacterium tuberculosis strain, paired reads	fastq	T2604.IS300_Clean.1.fastq.gz	T2604.IS300_Clean.2.fastq.gz
NC_000962	1	4411532	5779639	4375508	99.1834	196.404	69.4	59.3	T2602	lineage4	lineage4.5	Shandong Province	Eastern China	SRR25515333	SRP453313	new	PRJNA1002108	SAMN36835086	T2602	WGS of MTB: homo sapiens	WGS	GENOMIC	RANDOM	PAIRED	Illumina	Illumina HiSeq 4000	WGS of Mycobacterium tuberculosis strain, paired reads	fastq	T2602.IS300_Clean.1.fastq.gz	T2602.IS300_Clean.2.fastq.gz
NC_000962	1	4411532	7165125	4357564	98.7767	243.531	69.5	59.2	T2601	lineage2	lineage2.2.1	Shandong Province	Eastern China	SRR25515334	SRP453313	new	PRJNA1002108	SAMN36835085	T2601	WGS of MTB: homo sapiens	WGS	GENOMIC	RANDOM	PAIRED	Illumina	Illumina HiSeq 4000	WGS of Mycobacterium tuberculosis strain, paired reads	fastq	T2601.IS300_Clean.1.fastq.gz	T2601.IS300_Clean.2.fastq.gz
NC_000962	1	4411532	6696015	4364971	98.9446	227.582	69.4	59.2	T2600	lineage2	lineage2.2.1	Shandong Province	Eastern China	SRR25515335	SRP453313	new	PRJNA1002108	SAMN36835084	T2600	WGS of MTB: homo sapiens	WGS	GENOMIC	RANDOM	PAIRED	Illumina	Illumina HiSeq 4000	WGS of Mycobacterium tuberculosis strain, paired reads	fastq	T2600.IS300_Clean.1.fastq.gz	T2600.IS300_Clean.2.fastq.gz
NC_000962	1	4411532	7215798	4359010	98.8094	245.236	69.4	59.2	T2599	lineage2	lineage2.2.1	Shandong Province	Eastern China	SRR25515336	SRP453313	new	PRJNA1002108	SAMN36835083	T2599	WGS of MTB: homo sapiens	WGS	GENOMIC	RANDOM	PAIRED	Illumina	Illumina HiSeq 4000	WGS of Mycobacterium tuberculosis strain, paired reads	fastq	T2599.IS300_Clean.1.fastq.gz	T2599.IS300_Clean.2.fastq.gz
NC_000962	1	4411532	7241990	4354535	98.708	246.15	69.5	59.2	T2598	lineage2	lineage2.2.1	Shandong Province	Eastern China	SRR25515337	SRP453313	new	PRJNA1002108	SAMN36835082	T2598	WGS of MTB: homo sapiens	WGS	GENOMIC	RANDOM	PAIRED	Illumina	Illumina HiSeq 4000	WGS of Mycobacterium tuberculosis strain, paired reads	fastq	T2598.IS300_Clean.1.fastq.gz	T2598.IS300_Clean.2.fastq.gz
NC_000962	1	4411532	6611155	4345714	98.508	224.708	69.3	59.2	T2592	lineage2	lineage2.2.1	Shandong Province	Eastern China	SRR25515339	SRP453313	new	PRJNA1002108	SAMN36835081	T2592	WGS of MTB: homo sapiens	WGS	GENOMIC	RANDOM	PAIRED	Illumina	Illumina HiSeq 4000	WGS of Mycobacterium tuberculosis strain, paired reads	fastq	T2592.IS300_Clean.1.fastq.gz	T2592.IS300_Clean.2.fastq.gz
NC_000962	1	4411532	7220701	4350562	98.6179	245.427	69.4	59.2	T2590	lineage2	lineage2.2.1	Shandong Province	Eastern China	SRR25515340	SRP453313	new	PRJNA1002108	SAMN36835080	T2590	WGS of MTB: homo sapiens	WGS	GENOMIC	RANDOM	PAIRED	Illumina	Illumina HiSeq 4000	WGS of Mycobacterium tuberculosis strain, paired reads	fastq	T2590.IS300_Clean.1.fastq.gz	T2590.IS300_Clean.2.fastq.gz
NC_000962	1	4411532	7033047	4348449	98.57	239.04	69.3	59.1	T2588	lineage2	lineage2.2.1	Shandong Province	Eastern China	SRR25515341	SRP453313	new	PRJNA1002108	SAMN36835079	T2588	WGS of MTB: homo sapiens	WGS	GENOMIC	RANDOM	PAIRED	Illumina	Illumina HiSeq 4000	WGS of Mycobacterium tuberculosis strain, paired reads	fastq	T2588.IS300_Clean.1.fastq.gz	T2588.IS300_Clean.2.fastq.gz
NC_000962	1	4411532	7249888	4344463	98.4797	246.429	69.3	59.1	T2587	lineage2	lineage2.2.1	Shandong Province	Eastern China	SRR25515342	SRP453313	new	PRJNA1002108	SAMN36835078	T2587	WGS of MTB: homo sapiens	WGS	GENOMIC	RANDOM	PAIRED	Illumina	Illumina HiSeq 4000	WGS of Mycobacterium tuberculosis strain, paired reads	fastq	T2587.IS300_Clean.1.fastq.gz	T2587.IS300_Clean.2.fastq.gz
NC_000962	1	4411532	7220864	4351897	98.6482	245.433	69.5	59.2	T2586	lineage2	lineage2.2.1	Shandong Province	Eastern China	SRR25515343	SRP453313	new	PRJNA1002108	SAMN36835077	T2586	WGS of MTB: homo sapiens	WGS	GENOMIC	RANDOM	PAIRED	Illumina	Illumina HiSeq 4000	WGS of Mycobacterium tuberculosis strain, paired reads	fastq	T2586.IS300_Clean.1.fastq.gz	T2586.IS300_Clean.2.fastq.gz
NC_000962	1	4411532	7274678	4350602	98.6188	247.268	69.6	59.2	T2581	lineage2	lineage2.2.1	Shandong Province	Eastern China	SRR25515344	SRP453313	new	PRJNA1002108	SAMN36835076	T2581	WGS of MTB: homo sapiens	WGS	GENOMIC	RANDOM	PAIRED	Illumina	Illumina HiSeq 4000	WGS of Mycobacterium tuberculosis strain, paired reads	fastq	T2581.IS300_Clean.1.fastq.gz	T2581.IS300_Clean.2.fastq.gz
NC_000962	1	4411532	6361270	4356467	98.7518	216.216	69.3	59.1	T2580	lineage2	lineage2.2.1	Shandong Province	Eastern China	SRR25515345	SRP453313	new	PRJNA1002108	SAMN36835075	T2580	WGS of MTB: homo sapiens	WGS	GENOMIC	RANDOM	PAIRED	Illumina	Illumina HiSeq 4000	WGS of Mycobacterium tuberculosis strain, paired reads	fastq	T2580.IS300_Clean.1.fastq.gz	T2580.IS300_Clean.2.fastq.gz
NC_000962	1	4411532	7110467	4355784	98.7363	241.678	69	59.3	T2579	lineage2	lineage2.2.1	Shandong Province	Eastern China	SRR25515346	SRP453313	new	PRJNA1002108	SAMN36835074	T2579	WGS of MTB: homo sapiens	WGS	GENOMIC	RANDOM	PAIRED	Illumina	Illumina HiSeq 4000	WGS of Mycobacterium tuberculosis strain, paired reads	fastq	T2579.IS300_Clean.1.fastq.gz	T2579.IS300_Clean.2.fastq.gz
NC_000962	1	4411532	7239749	4379311	99.2696	246.075	69.5	59.4	T2578	lineage4	lineage4.5	Shandong Province	Eastern China	SRR25515347	SRP453313	new	PRJNA1002108	SAMN36835073	T2578	WGS of MTB: homo sapiens	WGS	GENOMIC	RANDOM	PAIRED	Illumina	Illumina HiSeq 4000	WGS of Mycobacterium tuberculosis strain, paired reads	fastq	T2578.IS300_Clean.1.fastq.gz	T2578.IS300_Clean.2.fastq.gz
NC_000962	1	4411532	7116783	4356794	98.7592	241.888	69.2	59.1	T2574	lineage2	lineage2.2.1	Shandong Province	Eastern China	SRR25515348	SRP453313	new	PRJNA1002108	SAMN36835072	T2574	WGS of MTB: homo sapiens	WGS	GENOMIC	RANDOM	PAIRED	Illumina	Illumina HiSeq 4000	WGS of Mycobacterium tuberculosis strain, paired reads	fastq	T2574.IS300_Clean.1.fastq.gz	T2574.IS300_Clean.2.fastq.gz
NC_000962	1	4411532	6001065	4346557	98.5272	203.963	69.3	59.1	T2572	lineage2	lineage2.2.1	Shandong Province	Eastern China	SRR25515350	SRP453313	new	PRJNA1002108	SAMN36835071	T2572	WGS of MTB: homo sapiens	WGS	GENOMIC	RANDOM	PAIRED	Illumina	Illumina HiSeq 4000	WGS of Mycobacterium tuberculosis strain, paired reads	fastq	T2572.IS300_Clean.1.fastq.gz	T2572.IS300_Clean.2.fastq.gz
NC_000962	1	4411532	6948427	4354060	98.6972	236.138	69.1	59.1	T2571	lineage2	lineage2.2.1	Shandong Province	Eastern China	SRR25515031	SRP453313	new	PRJNA1002108	SAMN36835070	T2571	WGS of MTB: homo sapiens	WGS	GENOMIC	RANDOM	PAIRED	Illumina	Illumina HiSeq 4000	WGS of Mycobacterium tuberculosis strain, paired reads	fastq	T2571.IS300_Clean.1.fastq.gz	T2571.IS300_Clean.2.fastq.gz
NC_000962	1	4411532	7261040	4345617	98.5058	246.8	69.4	59.2	T2570	lineage2	lineage2.2.1	Shandong Province	Eastern China	SRR25515032	SRP453313	new	PRJNA1002108	SAMN36835069	T2570	WGS of MTB: homo sapiens	WGS	GENOMIC	RANDOM	PAIRED	Illumina	Illumina HiSeq 4000	WGS of Mycobacterium tuberculosis strain, paired reads	fastq	T2570.IS300_Clean.1.fastq.gz	T2570.IS300_Clean.2.fastq.gz
NC_000962	1	4411532	6442688	4351904	98.6484	218.968	69.3	59.1	T2567	lineage2	lineage2.2.1	Shandong Province	Eastern China	SRR25515033	SRP453313	new	PRJNA1002108	SAMN36835068	T2567	WGS of MTB: homo sapiens	WGS	GENOMIC	RANDOM	PAIRED	Illumina	Illumina HiSeq 4000	WGS of Mycobacterium tuberculosis strain, paired reads	fastq	T2567.IS300_Clean.1.fastq.gz	T2567.IS300_Clean.2.fastq.gz
NC_000962	1	4411532	7127696	4349438	98.5925	242.238	69.3	59.2	T2566	lineage2	lineage2.2.1	Shandong Province	Eastern China	SRR25515034	SRP453313	new	PRJNA1002108	SAMN36835067	T2566	WGS of MTB: homo sapiens	WGS	GENOMIC	RANDOM	PAIRED	Illumina	Illumina HiSeq 4000	WGS of Mycobacterium tuberculosis strain, paired reads	fastq	T2566.IS300_Clean.1.fastq.gz	T2566.IS300_Clean.2.fastq.gz
NC_000962	1	4411532	7211797	4354851	98.7152	245.12	69.3	59.3	T2564	lineage2	lineage2.2.1	Shandong Province	Eastern China	SRR25515035	SRP453313	new	PRJNA1002108	SAMN36835066	T2564	WGS of MTB: homo sapiens	WGS	GENOMIC	RANDOM	PAIRED	Illumina	Illumina HiSeq 4000	WGS of Mycobacterium tuberculosis strain, paired reads	fastq	T2564.IS300_Clean.1.fastq.gz	T2564.IS300_Clean.2.fastq.gz
NC_000962	1	4411532	7228205	4350918	98.626	245.687	69.4	59.3	T2563	lineage2	lineage2.2.1	Shandong Province	Eastern China	SRR25515036	SRP453313	new	PRJNA1002108	SAMN36835065	T2563	WGS of MTB: homo sapiens	WGS	GENOMIC	RANDOM	PAIRED	Illumina	Illumina HiSeq 4000	WGS of Mycobacterium tuberculosis strain, paired reads	fastq	T2563.IS300_Clean.1.fastq.gz	T2563.IS300_Clean.2.fastq.gz
NC_000962	1	4411532	6611035	4362537	98.8894	224.697	69.2	59.4	T2562	lineage4	lineage4.4.2	Shandong Province	Eastern China
NC_000962	1	4411532	7216494	4362148	98.8806	245.276	69.4	59.1	T2561	lineage2	lineage2.2.1	Shandong Province	Eastern China	SRR25515037	SRP453313	new	PRJNA1002108	SAMN36835064	T2561	WGS of MTB: homo sapiens	WGS	GENOMIC	RANDOM	PAIRED	Illumina	Illumina HiSeq 4000	WGS of Mycobacterium tuberculosis strain, paired reads	fastq	T2561.IS300_Clean.1.fastq.gz	T2561.IS300_Clean.2.fastq.gz
NC_000962	1	4411532	6660751	4349178	98.5866	226.384	69.3	59.3	T2560	lineage2	lineage2.2.1	Shandong Province	Eastern China	SRR25515038	SRP453313	new	PRJNA1002108	SAMN36835063	T2560	WGS of MTB: homo sapiens	WGS	GENOMIC	RANDOM	PAIRED	Illumina	Illumina HiSeq 4000	WGS of Mycobacterium tuberculosis strain, paired reads	fastq	T2560.IS300_Clean.1.fastq.gz	T2560.IS300_Clean.2.fastq.gz
NC_000962	1	4411532	7020422	4371212	99.086	238.617	68.8	59.3	T256	lineage2	lineage2.2.1	Shandong Province	Eastern China	SRR25515039	SRP453313	new	PRJNA1002108	SAMN36835062	T256	WGS of MTB: homo sapiens	WGS	GENOMIC	RANDOM	PAIRED	Illumina	Illumina HiSeq 4000	WGS of Mycobacterium tuberculosis strain, paired reads	fastq	T256.IS300_Clean.1.fastq.gz	T256.IS300_Clean.2.fastq.gz
NC_000962	1	4411532	6688316	4343266	98.4526	227.329	69.3	59.3	T2559	lineage2	lineage2.2.1	Shandong Province	Eastern China	SRR25515041	SRP453313	new	PRJNA1002108	SAMN36835061	T2559	WGS of MTB: homo sapiens	WGS	GENOMIC	RANDOM	PAIRED	Illumina	Illumina HiSeq 4000	WGS of Mycobacterium tuberculosis strain, paired reads	fastq	T2559.IS300_Clean.1.fastq.gz	T2559.IS300_Clean.2.fastq.gz
NC_000962	1	4411532	7258475	4355689	98.7342	246.713	69.3	59.2	T2558	lineage2	lineage2.2.1	Shandong Province	Eastern China	SRR25515042	SRP453313	new	PRJNA1002108	SAMN36835060	T2558	WGS of MTB: homo sapiens	WGS	GENOMIC	RANDOM	PAIRED	Illumina	Illumina HiSeq 4000	WGS of Mycobacterium tuberculosis strain, paired reads	fastq	T2558.IS300_Clean.1.fastq.gz	T2558.IS300_Clean.2.fastq.gz
NC_000962	1	4411532	6581099	4353019	98.6736	223.679	69.3	59.2	T2550	lineage2	lineage2.2.1	Shandong Province	Eastern China	SRR25515043	SRP453313	new	PRJNA1002108	SAMN36835059	T2550	WGS of MTB: homo sapiens	WGS	GENOMIC	RANDOM	PAIRED	Illumina	Illumina HiSeq 4000	WGS of Mycobacterium tuberculosis strain, paired reads	fastq	T2550.IS300_Clean.1.fastq.gz	T2550.IS300_Clean.2.fastq.gz
NC_000962	1	4411532	7047613	4346629	98.5288	239.546	69.2	59.2	T2549	lineage2	lineage2.2.1	Shandong Province	Eastern China	SRR25515044	SRP453313	new	PRJNA1002108	SAMN36835058	T2549	WGS of MTB: homo sapiens	WGS	GENOMIC	RANDOM	PAIRED	Illumina	Illumina HiSeq 4000	WGS of Mycobacterium tuberculosis strain, paired reads	fastq	T2549.IS300_Clean.1.fastq.gz	T2549.IS300_Clean.2.fastq.gz
NC_000962	1	4411532	7145358	4352409	98.6598	242.865	69.3	59.1	T2548	lineage2	lineage2.2.1	Shandong Province	Eastern China	SRR25515045	SRP453313	new	PRJNA1002108	SAMN36835057	T2548	WGS of MTB: homo sapiens	WGS	GENOMIC	RANDOM	PAIRED	Illumina	Illumina HiSeq 4000	WGS of Mycobacterium tuberculosis strain, paired reads	fastq	T2548.IS300_Clean.1.fastq.gz	T2548.IS300_Clean.2.fastq.gz
NC_000962	1	4411532	7193061	4365766	98.9626	244.48	69.4	59.2	T2542	lineage2	lineage2.2.1	Shandong Province	Eastern China	SRR25515046	SRP453313	new	PRJNA1002108	SAMN36835056	T2542	WGS of MTB: homo sapiens	WGS	GENOMIC	RANDOM	PAIRED	Illumina	Illumina HiSeq 4000	WGS of Mycobacterium tuberculosis strain, paired reads	fastq	T2542.IS300_Clean.1.fastq.gz	T2542.IS300_Clean.2.fastq.gz
NC_000962	1	4411532	7242715	4347577	98.5503	246.175	69.3	59.1	T2541	lineage2	lineage2.2.1	Shandong Province	Eastern China	SRR25515047	SRP453313	new	PRJNA1002108	SAMN36835055	T2541	WGS of MTB: homo sapiens	WGS	GENOMIC	RANDOM	PAIRED	Illumina	Illumina HiSeq 4000	WGS of Mycobacterium tuberculosis strain, paired reads	fastq	T2541.IS300_Clean.1.fastq.gz	T2541.IS300_Clean.2.fastq.gz
NC_000962	1	4411532	6838571	4345226	98.497	232.436	69.2	59.2	T2540	lineage2	lineage2.2.1	Shandong Province	Eastern China	SRR25515048	SRP453313	new	PRJNA1002108	SAMN36835054	T2540	WGS of MTB: homo sapiens	WGS	GENOMIC	RANDOM	PAIRED	Illumina	Illumina HiSeq 4000	WGS of Mycobacterium tuberculosis strain, paired reads	fastq	T2540.IS300_Clean.1.fastq.gz	T2540.IS300_Clean.2.fastq.gz
NC_000962	1	4411532	7029596	4363179	98.9039	238.916	70.2	59.2	T254	lineage2	lineage2.2.1	Shandong Province	Eastern China	SRR25515049	SRP453313	new	PRJNA1002108	SAMN36835053	T254	WGS of MTB: homo sapiens	WGS	GENOMIC	RANDOM	PAIRED	Illumina	Illumina HiSeq 4000	WGS of Mycobacterium tuberculosis strain, paired reads	fastq	T254.IS300_Clean.1.fastq.gz	T254.IS300_Clean.2.fastq.gz
NC_000962	1	4411532	7214925	4343948	98.468	245.222	69.3	59.2	T2538	lineage2	lineage2.2.1	Shandong Province	Eastern China	SRR25515050	SRP453313	new	PRJNA1002108	SAMN36835052	T2538	WGS of MTB: homo sapiens	WGS	GENOMIC	RANDOM	PAIRED	Illumina	Illumina HiSeq 4000	WGS of Mycobacterium tuberculosis strain, paired reads	fastq	T2538.IS300_Clean.1.fastq.gz	T2538.IS300_Clean.2.fastq.gz
NC_000962	1	4411532	7220519	4352579	98.6637	245.418	69.6	59.2	T2537	lineage2	lineage2.2.1	Shandong Province	Eastern China	SRR25515053	SRP453313	new	PRJNA1002108	SAMN36835051	T2537	WGS of MTB: homo sapiens	WGS	GENOMIC	RANDOM	PAIRED	Illumina	Illumina HiSeq 4000	WGS of Mycobacterium tuberculosis strain, paired reads	fastq	T2537.IS300_Clean.1.fastq.gz	T2537.IS300_Clean.2.fastq.gz
NC_000962	1	4411532	7227886	4354235	98.7012	245.666	69.4	59.1	T2535	lineage2	lineage2.2.1	Shandong Province	Eastern China	SRR25515054	SRP453313	new	PRJNA1002108	SAMN36835050	T2535	WGS of MTB: homo sapiens	WGS	GENOMIC	RANDOM	PAIRED	Illumina	Illumina HiSeq 4000	WGS of Mycobacterium tuberculosis strain, paired reads	fastq	T2535.IS300_Clean.1.fastq.gz	T2535.IS300_Clean.2.fastq.gz
NC_000962	1	4411532	6609242	4367606	99.0043	224.636	68.6	59.5	T253	lineage4	lineage4.5	Shandong Province	Eastern China	SRR25515055	SRP453313	new	PRJNA1002108	SAMN36835049	T253	WGS of MTB: homo sapiens	WGS	GENOMIC	RANDOM	PAIRED	Illumina	Illumina HiSeq 4000	WGS of Mycobacterium tuberculosis strain, paired reads	fastq	T253.IS300_Clean.1.fastq.gz	T253.IS300_Clean.2.fastq.gz
NC_000962	1	4411532	7204874	4356025	98.7418	244.883	69.3	59.3	T2528	lineage2	lineage2.2.1	Shandong Province	Eastern China	SRR25515056	SRP453313	new	PRJNA1002108	SAMN36835048	T2528	WGS of MTB: homo sapiens	WGS	GENOMIC	RANDOM	PAIRED	Illumina	Illumina HiSeq 4000	WGS of Mycobacterium tuberculosis strain, paired reads	fastq	T2528.IS300_Clean.1.fastq.gz	T2528.IS300_Clean.2.fastq.gz
NC_000962	1	4411532	7139309	4351340	98.6356	242.644	69.6	59.2	T2527	lineage2	lineage2.2.1	Shandong Province	Eastern China	SRR25515057	SRP453313	new	PRJNA1002108	SAMN36835047	T2527	WGS of MTB: homo sapiens	WGS	GENOMIC	RANDOM	PAIRED	Illumina	Illumina HiSeq 4000	WGS of Mycobacterium tuberculosis strain, paired reads	fastq	T2527.IS300_Clean.1.fastq.gz	T2527.IS300_Clean.2.fastq.gz
NC_000962	1	4411532	7210553	4363545	98.9122	245.117	70	59.3	T2523	lineage2	lineage2.2.1	Shandong Province	Eastern China	SRR25515058	SRP453313	new	PRJNA1002108	SAMN36835046	T2523	WGS of MTB: homo sapiens	WGS	GENOMIC	RANDOM	PAIRED	Illumina	Illumina HiSeq 4000	WGS of Mycobacterium tuberculosis strain, paired reads	fastq	T2523.IS300_Clean.1.fastq.gz	T2523.IS300_Clean.2.fastq.gz
NC_000962	1	4411532	6856856	4393602	99.5936	233.015	70.1	59.4	T2522	lineage4	lineage4.4.2	Shandong Province	Eastern China	SRR25515059	SRP453313	new	PRJNA1002108	SAMN36835045	T2522	WGS of MTB: homo sapiens	WGS	GENOMIC	RANDOM	PAIRED	Illumina	Illumina HiSeq 4000	WGS of Mycobacterium tuberculosis strain, paired reads	fastq	T2522.IS300_Clean.1.fastq.gz	T2522.IS300_Clean.2.fastq.gz
NC_000962	1	4411532	7308031	4346814	98.533	248.411	69.4	59.2	T2521	lineage2	lineage2.2.1	Shandong Province	Eastern China	SRR25515060	SRP453313	new	PRJNA1002108	SAMN36835044	T2521	WGS of MTB: homo sapiens	WGS	GENOMIC	RANDOM	PAIRED	Illumina	Illumina HiSeq 4000	WGS of Mycobacterium tuberculosis strain, paired reads	fastq	T2521.IS300_Clean.1.fastq.gz	T2521.IS300_Clean.2.fastq.gz
NC_000962	1	4411532	7195057	4360045	98.8329	244.55	69.1	59.1	T252	lineage2	lineage2.2.1	Shandong Province	Eastern China	SRR25515061	SRP453313	new	PRJNA1002108	SAMN36835043	T252	WGS of MTB: homo sapiens	WGS	GENOMIC	RANDOM	PAIRED	Illumina	Illumina HiSeq 4000	WGS of Mycobacterium tuberculosis strain, paired reads	fastq	T252.IS300_Clean.1.fastq.gz	T252.IS300_Clean.2.fastq.gz
NC_000962	1	4411532	7189137	4365011	98.9455	244.355	69.4	59.4	T2518	lineage4	lineage4.2.2	Shandong Province	Eastern China	SRR25515062	SRP453313	new	PRJNA1002108	SAMN36835042	T2518	WGS of MTB: homo sapiens	WGS	GENOMIC	RANDOM	PAIRED	Illumina	Illumina HiSeq 4000	WGS of Mycobacterium tuberculosis strain, paired reads	fastq	T2518.IS300_Clean.1.fastq.gz	T2518.IS300_Clean.2.fastq.gz
NC_000962	1	4411532	5864050	4342160	98.4275	199.294	69.3	59.2	T2517	lineage2	lineage2.2.1	Shandong Province	Eastern China	SRR25515576	SRP453313	new	PRJNA1002108	SAMN36835041	T2517	WGS of MTB: homo sapiens	WGS	GENOMIC	RANDOM	PAIRED	Illumina	Illumina HiSeq 4000	WGS of Mycobacterium tuberculosis strain, paired reads	fastq	T2517.IS300_Clean.1.fastq.gz	T2517.IS300_Clean.2.fastq.gz
NC_000962	1	4411532	7145673	4359120	98.8119	242.893	69.8	59.2	T251	lineage2	lineage2.2.1	Shandong Province	Eastern China	SRR25515577	SRP453313	new	PRJNA1002108	SAMN36835040	T251	WGS of MTB: homo sapiens	WGS	GENOMIC	RANDOM	PAIRED	Illumina	Illumina HiSeq 4000	WGS of Mycobacterium tuberculosis strain, paired reads	fastq	T251.IS300_Clean.1.fastq.gz	T251.IS300_Clean.2.fastq.gz
NC_000962	1	4411532	7120815	4346145	98.5178	242.037	69.2	59.2	T2508	lineage2	lineage2.2.1	Shandong Province	Eastern China	SRR25515578	SRP453313	new	PRJNA1002108	SAMN36835039	T2508	WGS of MTB: homo sapiens	WGS	GENOMIC	RANDOM	PAIRED	Illumina	Illumina HiSeq 4000	WGS of Mycobacterium tuberculosis strain, paired reads	fastq	T2508.IS300_Clean.1.fastq.gz	T2508.IS300_Clean.2.fastq.gz
NC_000962	1	4411532	7133984	4356903	98.7617	242.459	69.3	59.2	T2507	lineage2	lineage2.2.1	Shandong Province	Eastern China	SRR25515579	SRP453313	new	PRJNA1002108	SAMN36835038	T2507	WGS of MTB: homo sapiens	WGS	GENOMIC	RANDOM	PAIRED	Illumina	Illumina HiSeq 4000	WGS of Mycobacterium tuberculosis strain, paired reads	fastq	T2507.IS300_Clean.1.fastq.gz	T2507.IS300_Clean.2.fastq.gz
NC_000962	1	4411532	7058720	4360689	98.8475	239.917	69.3	59.2	T2505	lineage2	lineage2.2.1	Shandong Province	Eastern China	SRR25515580	SRP453313	new	PRJNA1002108	SAMN36835037	T2505	WGS of MTB: homo sapiens	WGS	GENOMIC	RANDOM	PAIRED	Illumina	Illumina HiSeq 4000	WGS of Mycobacterium tuberculosis strain, paired reads	fastq	T2505.IS300_Clean.1.fastq.gz	T2505.IS300_Clean.2.fastq.gz
NC_000962	1	4411532	6197089	4352074	98.6522	210.63	69.3	59.2	T2502	lineage2	lineage2.2.1	Shandong Province	Eastern China	SRR25515581	SRP453313	new	PRJNA1002108	SAMN36835036	T2502	WGS of MTB: homo sapiens	WGS	GENOMIC	RANDOM	PAIRED	Illumina	Illumina HiSeq 4000	WGS of Mycobacterium tuberculosis strain, paired reads	fastq	T2502.IS300_Clean.1.fastq.gz	T2502.IS300_Clean.2.fastq.gz
NC_000962	1	4411532	7221205	4347460	98.5476	245.439	69	59.2	T250	lineage2	lineage2.2.1	Shandong Province	Eastern China	SRR25515582	SRP453313	new	PRJNA1002108	SAMN36835035	T250	WGS of MTB: homo sapiens	WGS	GENOMIC	RANDOM	PAIRED	Illumina	Illumina HiSeq 4000	WGS of Mycobacterium tuberculosis strain, paired reads	fastq	T250.IS300_Clean.1.fastq.gz	T250.IS300_Clean.2.fastq.gz
NC_000962	1	4411532	6668715	4352004	98.6506	226.653	69.4	59.4	T2496	lineage2	lineage2.2.2	Shandong Province	Eastern China	SRR25515583	SRP453313	new	PRJNA1002108	SAMN36835034	T2496	WGS of MTB: homo sapiens	WGS	GENOMIC	RANDOM	PAIRED	Illumina	Illumina HiSeq 4000	WGS of Mycobacterium tuberculosis strain, paired reads	fastq	T2496.IS300_Clean.1.fastq.gz	T2496.IS300_Clean.2.fastq.gz
NC_000962	1	4411532	6704320	4353727	98.6897	227.87	69.3	59.2	T2495	lineage2	lineage2.2.1	Shandong Province	Eastern China	SRR25515584	SRP453313	new	PRJNA1002108	SAMN36835033	T2495	WGS of MTB: homo sapiens	WGS	GENOMIC	RANDOM	PAIRED	Illumina	Illumina HiSeq 4000	WGS of Mycobacterium tuberculosis strain, paired reads	fastq	T2495.IS300_Clean.1.fastq.gz	T2495.IS300_Clean.2.fastq.gz
NC_000962	1	4411532	6496679	4351886	98.648	220.788	69.3	59.4	T2492	lineage2	lineage2.2.2	Shandong Province	Eastern China	SRR25515585	SRP453313	new	PRJNA1002108	SAMN36835032	T2492	WGS of MTB: homo sapiens	WGS	GENOMIC	RANDOM	PAIRED	Illumina	Illumina HiSeq 4000	WGS of Mycobacterium tuberculosis strain, paired reads	fastq	T2492.IS300_Clean.1.fastq.gz	T2492.IS300_Clean.2.fastq.gz
NC_000962	1	4411532	7237243	4349754	98.5996	245.98	69.2	59.2	T2491	lineage2	lineage2.2.1	Shandong Province	Eastern China	SRR25515587	SRP453313	new	PRJNA1002108	SAMN36835031	T2491	WGS of MTB: homo sapiens	WGS	GENOMIC	RANDOM	PAIRED	Illumina	Illumina HiSeq 4000	WGS of Mycobacterium tuberculosis strain, paired reads	fastq	T2491.IS300_Clean.1.fastq.gz	T2491.IS300_Clean.2.fastq.gz
NC_000962	1	4411532	6978233	4376841	99.2136	237.141	69.3	59.2	T249	lineage2	lineage2.2.1	Shandong Province	Eastern China	SRR25515588	SRP453313	new	PRJNA1002108	SAMN36835030	T249	WGS of MTB: homo sapiens	WGS	GENOMIC	RANDOM	PAIRED	Illumina	Illumina HiSeq 4000	WGS of Mycobacterium tuberculosis strain, paired reads	fastq	T249.IS300_Clean.1.fastq.gz	T249.IS300_Clean.2.fastq.gz
NC_000962	1	4411532	7017936	4346531	98.5266	238.486	69.4	59.1	T2486	lineage2	lineage2.2.1	Shandong Province	Eastern China	SRR25515589	SRP453313	new	PRJNA1002108	SAMN36835029	T2486	WGS of MTB: homo sapiens	WGS	GENOMIC	RANDOM	PAIRED	Illumina	Illumina HiSeq 4000	WGS of Mycobacterium tuberculosis strain, paired reads	fastq	T2486.IS300_Clean.1.fastq.gz	T2486.IS300_Clean.2.fastq.gz
NC_000962	1	4411532	7158747	4352543	98.6628	243.32	69.4	59.1	T2482	lineage2	lineage2.2.1	Shandong Province	Eastern China	SRR25515590	SRP453313	new	PRJNA1002108	SAMN36835028	T2482	WGS of MTB: homo sapiens	WGS	GENOMIC	RANDOM	PAIRED	Illumina	Illumina HiSeq 4000	WGS of Mycobacterium tuberculosis strain, paired reads	fastq	T2482.IS300_Clean.1.fastq.gz	T2482.IS300_Clean.2.fastq.gz
NC_000962	1	4411532	7091812	4354468	98.7065	241.04	69.3	59.2	T2481	lineage2	lineage2.2.1	Shandong Province	Eastern China	SRR25515591	SRP453313	new	PRJNA1002108	SAMN36835027	T2481	WGS of MTB: homo sapiens	WGS	GENOMIC	RANDOM	PAIRED	Illumina	Illumina HiSeq 4000	WGS of Mycobacterium tuberculosis strain, paired reads	fastq	T2481.IS300_Clean.1.fastq.gz	T2481.IS300_Clean.2.fastq.gz
NC_000962	1	4411532	6246871	4359916	98.83	212.327	69.4	59.3	T248	lineage2	lineage2.2.1	Shandong Province	Eastern China	SRR25515592	SRP453313	new	PRJNA1002108	SAMN36835026	T248	WGS of MTB: homo sapiens	WGS	GENOMIC	RANDOM	PAIRED	Illumina	Illumina HiSeq 4000	WGS of Mycobacterium tuberculosis strain, paired reads	fastq	T248.IS300_Clean.1.fastq.gz	T248.IS300_Clean.2.fastq.gz
NC_000962	1	4411532	7327085	4349275	98.5888	249.06	69.6	59.2	T2479	lineage2	lineage2.2.1	Shandong Province	Eastern China	SRR25515593	SRP453313	new	PRJNA1002108	SAMN36835025	T2479	WGS of MTB: homo sapiens	WGS	GENOMIC	RANDOM	PAIRED	Illumina	Illumina HiSeq 4000	WGS of Mycobacterium tuberculosis strain, paired reads	fastq	T2479.IS300_Clean.1.fastq.gz	T2479.IS300_Clean.2.fastq.gz
NC_000962	1	4411532	7331373	4329891	98.1494	249.219	69.1	59.3	T2476	lineage2	lineage2.2.1	Shandong Province	Eastern China	SRR25515594	SRP453313	new	PRJNA1002108	SAMN36835024	T2476	WGS of MTB: homo sapiens	WGS	GENOMIC	RANDOM	PAIRED	Illumina	Illumina HiSeq 4000	WGS of Mycobacterium tuberculosis strain, paired reads	fastq	T2476.IS300_Clean.1.fastq.gz	T2476.IS300_Clean.2.fastq.gz
NC_000962	1	4411532	6709184	4346062	98.5159	228.049	69.3	59.2	T2474	lineage2	lineage2.2.1	Shandong Province	Eastern China	SRR25515595	SRP453313	new	PRJNA1002108	SAMN36835023	T2474	WGS of MTB: homo sapiens	WGS	GENOMIC	RANDOM	PAIRED	Illumina	Illumina HiSeq 4000	WGS of Mycobacterium tuberculosis strain, paired reads	fastq	T2474.IS300_Clean.1.fastq.gz	T2474.IS300_Clean.2.fastq.gz
NC_000962	1	4411532	7289641	4351451	98.6381	247.785	69.3	59.2	T2472	lineage2	lineage2.2.1	Shandong Province	Eastern China	SRR25515596	SRP453313	new	PRJNA1002108	SAMN36835022	T2472	WGS of MTB: homo sapiens	WGS	GENOMIC	RANDOM	PAIRED	Illumina	Illumina HiSeq 4000	WGS of Mycobacterium tuberculosis strain, paired reads	fastq	T2472.IS300_Clean.1.fastq.gz	T2472.IS300_Clean.2.fastq.gz
NC_000962	1	4411532	7205866	4355010	98.7188	244.901	69.4	59.2	T2464	lineage2	lineage2.2.1	Shandong Province	Eastern China	SRR25515598	SRP453313	new	PRJNA1002108	SAMN36835021	T2464	WGS of MTB: homo sapiens	WGS	GENOMIC	RANDOM	PAIRED	Illumina	Illumina HiSeq 4000	WGS of Mycobacterium tuberculosis strain, paired reads	fastq	T2464.IS300_Clean.1.fastq.gz	T2464.IS300_Clean.2.fastq.gz
NC_000962	1	4411532	7206314	4354952	98.7175	244.927	69.4	59.2	T2463	lineage2	lineage2.2.1	Shandong Province	Eastern China	SRR25515599	SRP453313	new	PRJNA1002108	SAMN36835020	T2463	WGS of MTB: homo sapiens	WGS	GENOMIC	RANDOM	PAIRED	Illumina	Illumina HiSeq 4000	WGS of Mycobacterium tuberculosis strain, paired reads	fastq	T2463.IS300_Clean.1.fastq.gz	T2463.IS300_Clean.2.fastq.gz
NC_000962	1	4411532	7125147	4374736	99.1659	242.139	69.6	59.4	T2462	lineage4	lineage4.5	Shandong Province	Eastern China	SRR25515600	SRP453313	new	PRJNA1002108	SAMN36835019	T2462	WGS of MTB: homo sapiens	WGS	GENOMIC	RANDOM	PAIRED	Illumina	Illumina HiSeq 4000	WGS of Mycobacterium tuberculosis strain, paired reads	fastq	T2462.IS300_Clean.1.fastq.gz	T2462.IS300_Clean.2.fastq.gz
NC_000962	1	4411532	7217905	4350849	98.6244	245.314	69.3	59.2	T2461	lineage2	lineage2.2.1	Shandong Province	Eastern China	SRR25515601	SRP453313	new	PRJNA1002108	SAMN36835018	T2461	WGS of MTB: homo sapiens	WGS	GENOMIC	RANDOM	PAIRED	Illumina	Illumina HiSeq 4000	WGS of Mycobacterium tuberculosis strain, paired reads	fastq	T2461.IS300_Clean.1.fastq.gz	T2461.IS300_Clean.2.fastq.gz
NC_000962	1	4411532	7082940	4341277	98.4075	240.777	69.8	59.2	T2460	lineage2	lineage2.2.1	Shandong Province	Eastern China	SRR25515602	SRP453313	new	PRJNA1002108	SAMN36835017	T2460	WGS of MTB: homo sapiens	WGS	GENOMIC	RANDOM	PAIRED	Illumina	Illumina HiSeq 4000	WGS of Mycobacterium tuberculosis strain, paired reads	fastq	T2460.IS300_Clean.1.fastq.gz	T2460.IS300_Clean.2.fastq.gz
NC_000962	1	4411532	6941678	4362891	98.8974	235.908	69.3	59.2	T2458	lineage2	lineage2.2.1	Shandong Province	Eastern China	SRR25515603	SRP453313	new	PRJNA1002108	SAMN36835016	T2458	WGS of MTB: homo sapiens	WGS	GENOMIC	RANDOM	PAIRED	Illumina	Illumina HiSeq 4000	WGS of Mycobacterium tuberculosis strain, paired reads	fastq	T2458.IS300_Clean.1.fastq.gz	T2458.IS300_Clean.2.fastq.gz
NC_000962	1	4411532	7221073	4350858	98.6247	245.431	69.5	59.2	T2456	lineage2	lineage2.2.1	Shandong Province	Eastern China	SRR25515604	SRP453313	new	PRJNA1002108	SAMN36835015	T2456	WGS of MTB: homo sapiens	WGS	GENOMIC	RANDOM	PAIRED	Illumina	Illumina HiSeq 4000	WGS of Mycobacterium tuberculosis strain, paired reads	fastq	T2456.IS300_Clean.1.fastq.gz	T2456.IS300_Clean.2.fastq.gz
NC_000962	1	4411532	7150407	4355021	98.719	243.014	69.4	59.2	T2454	lineage2	lineage2.2.1	Shandong Province	Eastern China	SRR25515605	SRP453313	new	PRJNA1002108	SAMN36835014	T2454	WGS of MTB: homo sapiens	WGS	GENOMIC	RANDOM	PAIRED	Illumina	Illumina HiSeq 4000	WGS of Mycobacterium tuberculosis strain, paired reads	fastq	T2454.IS300_Clean.1.fastq.gz	T2454.IS300_Clean.2.fastq.gz
NC_000962	1	4411532	7138797	4355290	98.7251	242.609	69.4	59.2	T2453	lineage2	lineage2.2.1	Shandong Province	Eastern China	SRR25515606	SRP453313	new	PRJNA1002108	SAMN36835013	T2453	WGS of MTB: homo sapiens	WGS	GENOMIC	RANDOM	PAIRED	Illumina	Illumina HiSeq 4000	WGS of Mycobacterium tuberculosis strain, paired reads	fastq	T2453.IS300_Clean.1.fastq.gz	T2453.IS300_Clean.2.fastq.gz
NC_000962	1	4411532	7178271	4359547	98.8216	243.959	69.4	59.2	T2452	lineage2	lineage2.2.1	Shandong Province	Eastern China	SRR25515761	SRP453313	new	PRJNA1002108	SAMN36835012	T2452	WGS of MTB: homo sapiens	WGS	GENOMIC	RANDOM	PAIRED	Illumina	Illumina HiSeq 4000	WGS of Mycobacterium tuberculosis strain, paired reads	fastq	T2452.IS300_Clean.1.fastq.gz	T2452.IS300_Clean.2.fastq.gz
NC_000962	1	4411532	6904754	4380453	99.2955	234.656	70.3	59.3	T2451	lineage4	lineage4.5	Shandong Province	Eastern China	SRR25515763	SRP453313	new	PRJNA1002108	SAMN36835011	T2451	WGS of MTB: homo sapiens	WGS	GENOMIC	RANDOM	PAIRED	Illumina	Illumina HiSeq 4000	WGS of Mycobacterium tuberculosis strain, paired reads	fastq	T2451.IS300_Clean.1.fastq.gz	T2451.IS300_Clean.2.fastq.gz
NC_000962	1	4411532	7385870	4374760	99.1665	251.082	69.7	59.6	T2450	lineage4	lineage4.4	Shandong Province	Eastern China	SRR25515764	SRP453313	new	PRJNA1002108	SAMN36835010	T2450	WGS of MTB: homo sapiens	WGS	GENOMIC	RANDOM	PAIRED	Illumina	Illumina HiSeq 4000	WGS of Mycobacterium tuberculosis strain, paired reads	fastq	T2450.IS300_Clean.1.fastq.gz	T2450.IS300_Clean.2.fastq.gz
NC_000962	1	4411532	7073772	4380957	99.3069	240.402	69.1	59.1	T2449	lineage2	lineage2.2.1	Shandong Province	Eastern China	SRR25515765	SRP453313	new	PRJNA1002108	SAMN36835009	T2449	WGS of MTB: homo sapiens	WGS	GENOMIC	RANDOM	PAIRED	Illumina	Illumina HiSeq 4000	WGS of Mycobacterium tuberculosis strain, paired reads	fastq	T2449.IS300_Clean.1.fastq.gz	T2449.IS300_Clean.2.fastq.gz
NC_000962	1	4411532	7099596	4379938	99.2838	241.297	69.1	59.1	T2448	lineage2	lineage2.2.1	Shandong Province	Eastern China	SRR25515766	SRP453313	new	PRJNA1002108	SAMN36835008	T2448	WGS of MTB: homo sapiens	WGS	GENOMIC	RANDOM	PAIRED	Illumina	Illumina HiSeq 4000	WGS of Mycobacterium tuberculosis strain, paired reads	fastq	T2448.IS300_Clean.1.fastq.gz	T2448.IS300_Clean.2.fastq.gz
NC_000962	1	4411532	7215058	4369053	99.0371	245.268	70	59.2	T2447	lineage2	lineage2.2.1	Shandong Province	Eastern China	SRR25515767	SRP453313	new	PRJNA1002108	SAMN36835007	T2447	WGS of MTB: homo sapiens	WGS	GENOMIC	RANDOM	PAIRED	Illumina	Illumina HiSeq 4000	WGS of Mycobacterium tuberculosis strain, paired reads	fastq	T2447.IS300_Clean.1.fastq.gz	T2447.IS300_Clean.2.fastq.gz
NC_000962	1	4411532	7224489	4356311	98.7483	245.558	69.8	59.1	T2442	lineage2	lineage2.2.1	Shandong Province	Eastern China	SRR25515768	SRP453313	new	PRJNA1002108	SAMN36835006	T2442	WGS of MTB: homo sapiens	WGS	GENOMIC	RANDOM	PAIRED	Illumina	Illumina HiSeq 4000	WGS of Mycobacterium tuberculosis strain, paired reads	fastq	T2442.IS300_Clean.1.fastq.gz	T2442.IS300_Clean.2.fastq.gz
NC_000962	1	4411532	7168780	4361494	98.8657	243.637	68.6	59.2	T2440	lineage2	lineage2.2.1	Shandong Province	Eastern China	SRR25515769	SRP453313	new	PRJNA1002108	SAMN36835005	T2440	WGS of MTB: homo sapiens	WGS	GENOMIC	RANDOM	PAIRED	Illumina	Illumina HiSeq 4000	WGS of Mycobacterium tuberculosis strain, paired reads	fastq	T2440.IS300_Clean.1.fastq.gz	T2440.IS300_Clean.2.fastq.gz
NC_000962	1	4411532	6270055	4346582	98.5277	213.078	68.6	59.2	T2439	lineage2	lineage2.2.1	Shandong Province	Eastern China	SRR25515770	SRP453313	new	PRJNA1002108	SAMN36835004	T2439	WGS of MTB: homo sapiens	WGS	GENOMIC	RANDOM	PAIRED	Illumina	Illumina HiSeq 4000	WGS of Mycobacterium tuberculosis strain, paired reads	fastq	T2439.IS300_Clean.1.fastq.gz	T2439.IS300_Clean.2.fastq.gz
NC_000962	1	4411532	7221392	4357701	98.7798	245.44	69.7	59.2	T2437	lineage2	lineage2.2.1	Shandong Province	Eastern China	SRR25515771	SRP453313	new	PRJNA1002108	SAMN36835003	T2437	WGS of MTB: homo sapiens	WGS	GENOMIC	RANDOM	PAIRED	Illumina	Illumina HiSeq 4000	WGS of Mycobacterium tuberculosis strain, paired reads	fastq	T2437.IS300_Clean.1.fastq.gz	T2437.IS300_Clean.2.fastq.gz
NC_000962	1	4411532	7228255	4380520	99.297	245.679	69.1	59.2	T2435	lineage2	lineage2.2.1	Shandong Province	Eastern China	SRR25515772	SRP453313	new	PRJNA1002108	SAMN36835002	T2435	WGS of MTB: homo sapiens	WGS	GENOMIC	RANDOM	PAIRED	Illumina	Illumina HiSeq 4000	WGS of Mycobacterium tuberculosis strain, paired reads	fastq	T2435.IS300_Clean.1.fastq.gz	T2435.IS300_Clean.2.fastq.gz
NC_000962	1	4411532	7209297	4356948	98.7627	245.029	69.4	59.2	T2431	lineage2	lineage2.2.1	Shandong Province	Eastern China	SRR25515774	SRP453313	new	PRJNA1002108	SAMN36835001	T2431	WGS of MTB: homo sapiens	WGS	GENOMIC	RANDOM	PAIRED	Illumina	Illumina HiSeq 4000	WGS of Mycobacterium tuberculosis strain, paired reads	fastq	T2431.IS300_Clean.1.fastq.gz	T2431.IS300_Clean.2.fastq.gz
NC_000962	1	4411532	7207727	4351136	98.631	244.967	68.8	59.2	T2430	lineage2	lineage2.2.1	Shandong Province	Eastern China	SRR25515775	SRP453313	new	PRJNA1002108	SAMN36835000	T2430	WGS of MTB: homo sapiens	WGS	GENOMIC	RANDOM	PAIRED	Illumina	Illumina HiSeq 4000	WGS of Mycobacterium tuberculosis strain, paired reads	fastq	T2430.IS300_Clean.1.fastq.gz	T2430.IS300_Clean.2.fastq.gz
NC_000962	1	4411532	7255761	4360115	98.8345	246.62	69.7	59.2	T2429	lineage2	lineage2.2.1	Shandong Province	Eastern China	SRR25515776	SRP453313	new	PRJNA1002108	SAMN36834999	T2429	WGS of MTB: homo sapiens	WGS	GENOMIC	RANDOM	PAIRED	Illumina	Illumina HiSeq 4000	WGS of Mycobacterium tuberculosis strain, paired reads	fastq	T2429.IS300_Clean.1.fastq.gz	T2429.IS300_Clean.2.fastq.gz
NC_000962	1	4411532	7157917	4378017	99.2403	243.285	68.8	59.4	T2425	lineage2	lineage2.2.2	Shandong Province	Eastern China	SRR25515777	SRP453313	new	PRJNA1002108	SAMN36834998	T2425	WGS of MTB: homo sapiens	WGS	GENOMIC	RANDOM	PAIRED	Illumina	Illumina HiSeq 4000	WGS of Mycobacterium tuberculosis strain, paired reads	fastq	T2425.IS300_Clean.1.fastq.gz	T2425.IS300_Clean.2.fastq.gz
NC_000962	1	4411532	6927105	4361441	98.8645	235.423	69.5	59.2	T2424	lineage2	lineage2.2.1	Shandong Province	Eastern China	SRR25515778	SRP453313	new	PRJNA1002108	SAMN36834997	T2424	WGS of MTB: homo sapiens	WGS	GENOMIC	RANDOM	PAIRED	Illumina	Illumina HiSeq 4000	WGS of Mycobacterium tuberculosis strain, paired reads	fastq	T2424.IS300_Clean.1.fastq.gz	T2424.IS300_Clean.2.fastq.gz
NC_000962	1	4411532	7197231	4377760	99.2345	244.62	69	59.1	T2420	lineage2	lineage2.2.1.1	Shandong Province	Eastern China	SRR25515779	SRP453313	new	PRJNA1002108	SAMN36834996	T2420	WGS of MTB: homo sapiens	WGS	GENOMIC	RANDOM	PAIRED	Illumina	Illumina HiSeq 4000	WGS of Mycobacterium tuberculosis strain, paired reads	fastq	T2420.IS300_Clean.1.fastq.gz	T2420.IS300_Clean.2.fastq.gz
NC_000962	1	4411532	6959303	4378328	99.2473	236.535	69.9	59.1	T2419	lineage2	lineage2.2.1	Shandong Province	Eastern China	SRR25515780	SRP453313	new	PRJNA1002108	SAMN36834995	T2419	WGS of MTB: homo sapiens	WGS	GENOMIC	RANDOM	PAIRED	Illumina	Illumina HiSeq 4000	WGS of Mycobacterium tuberculosis strain, paired reads	fastq	T2419.IS300_Clean.1.fastq.gz	T2419.IS300_Clean.2.fastq.gz
NC_000962	1	4411532	6986464	4360077	98.8336	237.454	70.2	59.2	T2418	lineage2	lineage2.2.1	Shandong Province	Eastern China	SRR25515781	SRP453313	new	PRJNA1002108	SAMN36834994	T2418	WGS of MTB: homo sapiens	WGS	GENOMIC	RANDOM	PAIRED	Illumina	Illumina HiSeq 4000	WGS of Mycobacterium tuberculosis strain, paired reads	fastq	T2418.IS300_Clean.1.fastq.gz	T2418.IS300_Clean.2.fastq.gz
NC_000962	1	4411532	6894004	4369522	99.0477	234.34	69.4	59.5	T2417	lineage4	lineage4.4	Shandong Province	Eastern China	SRR25515782	SRP453313	new	PRJNA1002108	SAMN36834993	T2417	WGS of MTB: homo sapiens	WGS	GENOMIC	RANDOM	PAIRED	Illumina	Illumina HiSeq 4000	WGS of Mycobacterium tuberculosis strain, paired reads	fastq	T2417.IS300_Clean.1.fastq.gz	T2417.IS300_Clean.2.fastq.gz
NC_000962	1	4411532	7004588	4384318	99.3831	238.07	70.1	59.3	T2415	lineage4	lineage4.4.2	Shandong Province	Eastern China	SRR25515783	SRP453313	new	PRJNA1002108	SAMN36834992	T2415	WGS of MTB: homo sapiens	WGS	GENOMIC	RANDOM	PAIRED	Illumina	Illumina HiSeq 4000	WGS of Mycobacterium tuberculosis strain, paired reads	fastq	T2415.IS300_Clean.1.fastq.gz	T2415.IS300_Clean.2.fastq.gz
NC_000962	1	4411532	6350272	4377652	99.232	215.815	69	59.2	T2414	lineage2	lineage2.2.1	Shandong Province	Eastern China	SRR25515785	SRP453313	new	PRJNA1002108	SAMN36834991	T2414	WGS of MTB: homo sapiens	WGS	GENOMIC	RANDOM	PAIRED	Illumina	Illumina HiSeq 4000	WGS of Mycobacterium tuberculosis strain, paired reads	fastq	T2414.IS300_Clean.1.fastq.gz	T2414.IS300_Clean.2.fastq.gz
NC_000962	1	4411532	7108686	4356821	98.7598	241.613	69.5	59.2	T2413	lineage2	lineage2.2.1	Shandong Province	Eastern China	SRR25515786	SRP453313	new	PRJNA1002108	SAMN36834990	T2413	WGS of MTB: homo sapiens	WGS	GENOMIC	RANDOM	PAIRED	Illumina	Illumina HiSeq 4000	WGS of Mycobacterium tuberculosis strain, paired reads	fastq	T2413.IS300_Clean.1.fastq.gz	T2413.IS300_Clean.2.fastq.gz
NC_000962	1	4411532	7034956	4345805	98.5101	239.083	68.8	59.2	T2412	lineage2	lineage2.2.1	Shandong Province	Eastern China	SRR25515787	SRP453313	new	PRJNA1002108	SAMN36834989	T2412	WGS of MTB: homo sapiens	WGS	GENOMIC	RANDOM	PAIRED	Illumina	Illumina HiSeq 4000	WGS of Mycobacterium tuberculosis strain, paired reads	fastq	T2412.IS300_Clean.1.fastq.gz	T2412.IS300_Clean.2.fastq.gz
NC_000962	1	4411532	7060507	4348917	98.5807	239.952	68.8	59.1	T2411	lineage2	lineage2.2.1	Shandong Province	Eastern China	SRR25515788	SRP453313	new	PRJNA1002108	SAMN36834988	T2411	WGS of MTB: homo sapiens	WGS	GENOMIC	RANDOM	PAIRED	Illumina	Illumina HiSeq 4000	WGS of Mycobacterium tuberculosis strain, paired reads	fastq	T2411.IS300_Clean.1.fastq.gz	T2411.IS300_Clean.2.fastq.gz
NC_000962	1	4411532	7025132	4367898	99.0109	238.767	69.9	59.3	T2410	lineage2	lineage2.2.1	Shandong Province	Eastern China	SRR25515789	SRP453313	new	PRJNA1002108	SAMN36834987	T2410	WGS of MTB: homo sapiens	WGS	GENOMIC	RANDOM	PAIRED	Illumina	Illumina HiSeq 4000	WGS of Mycobacterium tuberculosis strain, paired reads	fastq	T2410.IS300_Clean.1.fastq.gz	T2410.IS300_Clean.2.fastq.gz
NC_000962	1	4411532	7008445	4381173	99.3118	238.154	69.1	59.2	T2397	lineage2	lineage2.2.1	Shandong Province	Eastern China	SRR25515790	SRP453313	new	PRJNA1002108	SAMN36834986	T2397	WGS of MTB: homo sapiens	WGS	GENOMIC	RANDOM	PAIRED	Illumina	Illumina HiSeq 4000	WGS of Mycobacterium tuberculosis strain, paired reads	fastq	T2397.IS300_Clean.1.fastq.gz	T2397.IS300_Clean.2.fastq.gz
NC_000962	1	4411532	7138391	4353043	98.6742	242.606	69.2	59.2	T2396	lineage2	lineage2.2.1	Shandong Province	Eastern China	SRR25515791	SRP453313	new	PRJNA1002108	SAMN36834985	T2396	WGS of MTB: homo sapiens	WGS	GENOMIC	RANDOM	PAIRED	Illumina	Illumina HiSeq 4000	WGS of Mycobacterium tuberculosis strain, paired reads	fastq	T2396.IS300_Clean.1.fastq.gz	T2396.IS300_Clean.2.fastq.gz
NC_000962	1	4411532	7141867	4358386	98.7953	242.729	69.5	59.2	T2395	lineage2	lineage2.2.1	Shandong Province	Eastern China	SRR25515792	SRP453313	new	PRJNA1002108	SAMN36834984	T2395	WGS of MTB: homo sapiens	WGS	GENOMIC	RANDOM	PAIRED	Illumina	Illumina HiSeq 4000	WGS of Mycobacterium tuberculosis strain, paired reads	fastq	T2395.IS300_Clean.1.fastq.gz	T2395.IS300_Clean.2.fastq.gz
NC_000962	1	4411532	7047044	4364104	98.9249	239.523	70.2	59.2	T2394	lineage2	lineage2.2.1	Shandong Province	Eastern China	SRR25515607	SRP453313	new	PRJNA1002108	SAMN36834983	T2394	WGS of MTB: homo sapiens	WGS	GENOMIC	RANDOM	PAIRED	Illumina	Illumina HiSeq 4000	WGS of Mycobacterium tuberculosis strain, paired reads	fastq	T2394.IS300_Clean.1.fastq.gz	T2394.IS300_Clean.2.fastq.gz
NC_000962	1	4411532	6899338	4362582	98.8904	234.499	69.5	59.2	T2393	lineage2	lineage2.2.1	Shandong Province	Eastern China	SRR25515608	SRP453313	new	PRJNA1002108	SAMN36834982	T2393	WGS of MTB: homo sapiens	WGS	GENOMIC	RANDOM	PAIRED	Illumina	Illumina HiSeq 4000	WGS of Mycobacterium tuberculosis strain, paired reads	fastq	T2393.IS300_Clean.1.fastq.gz	T2393.IS300_Clean.2.fastq.gz
NC_000962	1	4411532	6723768	4353129	98.6761	228.527	69.4	59.2	T2392	lineage2	lineage2.2.1	Shandong Province	Eastern China	SRR25515610	SRP453313	new	PRJNA1002108	SAMN36834981	T2392	WGS of MTB: homo sapiens	WGS	GENOMIC	RANDOM	PAIRED	Illumina	Illumina HiSeq 4000	WGS of Mycobacterium tuberculosis strain, paired reads	fastq	T2392.IS300_Clean.1.fastq.gz	T2392.IS300_Clean.2.fastq.gz
NC_000962	1	4411532	7100410	4376175	99.1985	241.354	69.8	59.2	T2391	lineage2	lineage2.2.1	Shandong Province	Eastern China	SRR25515611	SRP453313	new	PRJNA1002108	SAMN36834980	T2391	WGS of MTB: homo sapiens	WGS	GENOMIC	RANDOM	PAIRED	Illumina	Illumina HiSeq 4000	WGS of Mycobacterium tuberculosis strain, paired reads	fastq	T2391.IS300_Clean.1.fastq.gz	T2391.IS300_Clean.2.fastq.gz
NC_000962	1	4411532	6039890	4377438	99.2272	205.296	69.4	59.4	T2384	lineage4	lineage4.4.2	Shandong Province	Eastern China	SRR25515612	SRP453313	new	PRJNA1002108	SAMN36834979	T2384	WGS of MTB: homo sapiens	WGS	GENOMIC	RANDOM	PAIRED	Illumina	Illumina HiSeq 4000	WGS of Mycobacterium tuberculosis strain, paired reads	fastq	T2384.IS300_Clean.1.fastq.gz	T2384.IS300_Clean.2.fastq.gz
NC_000962	1	4411532	7143149	4357299	98.7707	242.817	70.3	59.2	T2383	lineage2	lineage2.2.1	Shandong Province	Eastern China	SRR25515613	SRP453313	new	PRJNA1002108	SAMN36834978	T2383	WGS of MTB: homo sapiens	WGS	GENOMIC	RANDOM	PAIRED	Illumina	Illumina HiSeq 4000	WGS of Mycobacterium tuberculosis strain, paired reads	fastq	T2383.IS300_Clean.1.fastq.gz	T2383.IS300_Clean.2.fastq.gz
NC_000962	1	4411532	7203356	4367896	99.0109	244.86	69.9	59.2	T2372	lineage2	lineage2.2.1	Shandong Province	Eastern China	SRR25515614	SRP453313	new	PRJNA1002108	SAMN36834977	T2372	WGS of MTB: homo sapiens	WGS	GENOMIC	RANDOM	PAIRED	Illumina	Illumina HiSeq 4000	WGS of Mycobacterium tuberculosis strain, paired reads	fastq	T2372.IS300_Clean.1.fastq.gz	T2372.IS300_Clean.2.fastq.gz
NC_000962	1	4411532	7141793	4359087	98.8112	242.76	69.9	59.2	T2371	lineage2	lineage2.2.1	Shandong Province	Eastern China	SRR25515615	SRP453313	new	PRJNA1002108	SAMN36834976	T2371	WGS of MTB: homo sapiens	WGS	GENOMIC	RANDOM	PAIRED	Illumina	Illumina HiSeq 4000	WGS of Mycobacterium tuberculosis strain, paired reads	fastq	T2371.IS300_Clean.1.fastq.gz	T2371.IS300_Clean.2.fastq.gz
NC_000962	1	4411532	7108755	4376862	99.2141	241.646	69.8	59.2	T2370	lineage2	lineage2.2.1.1	Shandong Province	Eastern China	SRR25515616	SRP453313	new	PRJNA1002108	SAMN36834975	T2370	WGS of MTB: homo sapiens	WGS	GENOMIC	RANDOM	PAIRED	Illumina	Illumina HiSeq 4000	WGS of Mycobacterium tuberculosis strain, paired reads	fastq	T2370.IS300_Clean.1.fastq.gz	T2370.IS300_Clean.2.fastq.gz
NC_000962	1	4411532	7149548	4361540	98.8668	243.032	70.2	59.2	T2369	lineage2	lineage2.2.1	Shandong Province	Eastern China	SRR25515617	SRP453313	new	PRJNA1002108	SAMN36834974	T2369	WGS of MTB: homo sapiens	WGS	GENOMIC	RANDOM	PAIRED	Illumina	Illumina HiSeq 4000	WGS of Mycobacterium tuberculosis strain, paired reads	fastq	T2369.IS300_Clean.1.fastq.gz	T2369.IS300_Clean.2.fastq.gz
NC_000962	1	4411532	7165910	4358580	98.7997	243.584	69.9	59.2	T2366	lineage2	lineage2.2.1	Shandong Province	Eastern China	SRR25515618	SRP453313	new	PRJNA1002108	SAMN36834973	T2366	WGS of MTB: homo sapiens	WGS	GENOMIC	RANDOM	PAIRED	Illumina	Illumina HiSeq 4000	WGS of Mycobacterium tuberculosis strain, paired reads	fastq	T2366.IS300_Clean.1.fastq.gz	T2366.IS300_Clean.2.fastq.gz
NC_000962	1	4411532	7210496	4380928	99.3063	245.077	69.1	59.2	T2364	lineage2	lineage2.2.1	Shandong Province	Eastern China	SRR25515619	SRP453313	new	PRJNA1002108	SAMN36834972	T2364	WGS of MTB: homo sapiens	WGS	GENOMIC	RANDOM	PAIRED	Illumina	Illumina HiSeq 4000	WGS of Mycobacterium tuberculosis strain, paired reads	fastq	T2364.IS300_Clean.1.fastq.gz	T2364.IS300_Clean.2.fastq.gz
NC_000962	1	4411532	7117482	4381072	99.3095	241.95	69.8	59.2	T2363	lineage2	lineage2.2.1	Shandong Province	Eastern China	SRR25515621	SRP453313	new	PRJNA1002108	SAMN36834971	T2363	WGS of MTB: homo sapiens	WGS	GENOMIC	RANDOM	PAIRED	Illumina	Illumina HiSeq 4000	WGS of Mycobacterium tuberculosis strain, paired reads	fastq	T2363.IS300_Clean.1.fastq.gz	T2363.IS300_Clean.2.fastq.gz
NC_000962	1	4411532	7147444	4363124	98.9027	242.946	69.9	59.1	T2362	lineage2	lineage2.2.1	Shandong Province	Eastern China	SRR25515622	SRP453313	new	PRJNA1002108	SAMN36834970	T2362	WGS of MTB: homo sapiens	WGS	GENOMIC	RANDOM	PAIRED	Illumina	Illumina HiSeq 4000	WGS of Mycobacterium tuberculosis strain, paired reads	fastq	T2362.IS300_Clean.1.fastq.gz	T2362.IS300_Clean.2.fastq.gz
NC_000962	1	4411532	6419254	4361367	98.8629	218.174	69.4	59.2	T2361	lineage2	lineage2.2.1	Shandong Province	Eastern China	SRR25515623	SRP453313	new	PRJNA1002108	SAMN36834969	T2361	WGS of MTB: homo sapiens	WGS	GENOMIC	RANDOM	PAIRED	Illumina	Illumina HiSeq 4000	WGS of Mycobacterium tuberculosis strain, paired reads	fastq	T2361.IS300_Clean.1.fastq.gz	T2361.IS300_Clean.2.fastq.gz
NC_000962	1	4411532	6676168	4345215	98.4967	226.899	68.6	59.2	T2360	lineage2	lineage2.2.1	Shandong Province	Eastern China	SRR25515624	SRP453313	new	PRJNA1002108	SAMN36834968	T2360	WGS of MTB: homo sapiens	WGS	GENOMIC	RANDOM	PAIRED	Illumina	Illumina HiSeq 4000	WGS of Mycobacterium tuberculosis strain, paired reads	fastq	T2360.IS300_Clean.1.fastq.gz	T2360.IS300_Clean.2.fastq.gz
NC_000962	1	4411532	7153537	4363859	98.9194	243.156	70	59.3	T2359	lineage2	lineage2.2.1	Shandong Province	Eastern China	SRR25515625	SRP453313	new	PRJNA1002108	SAMN36834967	T2359	WGS of MTB: homo sapiens	WGS	GENOMIC	RANDOM	PAIRED	Illumina	Illumina HiSeq 4000	WGS of Mycobacterium tuberculosis strain, paired reads	fastq	T2359.IS300_Clean.1.fastq.gz	T2359.IS300_Clean.2.fastq.gz
NC_000962	1	4411532	7106237	4383500	99.3646	241.554	69.8	59.2	T2358	lineage2	lineage2.2.1	Shandong Province	Eastern China	SRR25515626	SRP453313	new	PRJNA1002108	SAMN36834966	T2358	WGS of MTB: homo sapiens	WGS	GENOMIC	RANDOM	PAIRED	Illumina	Illumina HiSeq 4000	WGS of Mycobacterium tuberculosis strain, paired reads	fastq	T2358.IS300_Clean.1.fastq.gz	T2358.IS300_Clean.2.fastq.gz
NC_000962	1	4411532	7148510	4361510	98.8661	242.99	69.9	59.3	T2357	lineage2	lineage2.2.1	Shandong Province	Eastern China	SRR25515627	SRP453313	new	PRJNA1002108	SAMN36834965	T2357	WGS of MTB: homo sapiens	WGS	GENOMIC	RANDOM	PAIRED	Illumina	Illumina HiSeq 4000	WGS of Mycobacterium tuberculosis strain, paired reads	fastq	T2357.IS300_Clean.1.fastq.gz	T2357.IS300_Clean.2.fastq.gz
NC_000962	1	4411532	7175871	4380495	99.2965	243.894	69.1	59.1	T2356	lineage2	lineage2.2.1	Shandong Province	Eastern China	SRR25515628	SRP453313	new	PRJNA1002108	SAMN36834964	T2356	WGS of MTB: homo sapiens	WGS	GENOMIC	RANDOM	PAIRED	Illumina	Illumina HiSeq 4000	WGS of Mycobacterium tuberculosis strain, paired reads	fastq	T2356.IS300_Clean.1.fastq.gz	T2356.IS300_Clean.2.fastq.gz
NC_000962	1	4411532	6819027	4348599	98.5734	231.797	69.3	59.3	T2355	lineage2	lineage2.2.1	Shandong Province	Eastern China	SRR25515629	SRP453313	new	PRJNA1002108	SAMN36834963	T2355	WGS of MTB: homo sapiens	WGS	GENOMIC	RANDOM	PAIRED	Illumina	Illumina HiSeq 4000	WGS of Mycobacterium tuberculosis strain, paired reads	fastq	T2355.IS300_Clean.1.fastq.gz	T2355.IS300_Clean.2.fastq.gz
NC_000962	1	4411532	7171597	4362636	98.8916	243.779	70	59.2	T2352	lineage2	lineage2.2.1	Shandong Province	Eastern China	SRR25515630	SRP453313	new	PRJNA1002108	SAMN36834962	T2352	WGS of MTB: homo sapiens	WGS	GENOMIC	RANDOM	PAIRED	Illumina	Illumina HiSeq 4000	WGS of Mycobacterium tuberculosis strain, paired reads	fastq	T2352.IS300_Clean.1.fastq.gz	T2352.IS300_Clean.2.fastq.gz
NC_000962	1	4411532	7251803	4378498	99.2512	246.499	69.4	59.4	T2350	lineage4	lineage4.5	Shandong Province	Eastern China	SRR25515632	SRP453313	new	PRJNA1002108	SAMN36834961	T2350	WGS of MTB: homo sapiens	WGS	GENOMIC	RANDOM	PAIRED	Illumina	Illumina HiSeq 4000	WGS of Mycobacterium tuberculosis strain, paired reads	fastq	T2350.IS300_Clean.1.fastq.gz	T2350.IS300_Clean.2.fastq.gz
NC_000962	1	4411532	7176236	4370333	99.0661	243.902	69.1	59.2	T235	lineage2	lineage2.2.1	Shandong Province	Eastern China	SRR25515633	SRP453313	new	PRJNA1002108	SAMN36834960	T235	WGS of MTB: homo sapiens	WGS	GENOMIC	RANDOM	PAIRED	Illumina	Illumina HiSeq 4000	WGS of Mycobacterium tuberculosis strain, paired reads	fastq	T235.IS300_Clean.1.fastq.gz	T235.IS300_Clean.2.fastq.gz
NC_000962	1	4411532	6094542	4357081	98.7657	207.147	69.4	59.2	T2349	lineage2	lineage2.2.1	Shandong Province	Eastern China	SRR25515634	SRP453313	new	PRJNA1002108	SAMN36834959	T2349	WGS of MTB: homo sapiens	WGS	GENOMIC	RANDOM	PAIRED	Illumina	Illumina HiSeq 4000	WGS of Mycobacterium tuberculosis strain, paired reads	fastq	T2349.IS300_Clean.1.fastq.gz	T2349.IS300_Clean.2.fastq.gz
NC_000962	1	4411532	7128628	4372466	99.1145	242.306	69.4	59.4	T2348	lineage4	lineage4.4.2	Shandong Province	Eastern China	SRR25515635	SRP453313	new	PRJNA1002108	SAMN36834958	T2348	WGS of MTB: homo sapiens	WGS	GENOMIC	RANDOM	PAIRED	Illumina	Illumina HiSeq 4000	WGS of Mycobacterium tuberculosis strain, paired reads	fastq	T2348.IS300_Clean.1.fastq.gz	T2348.IS300_Clean.2.fastq.gz
NC_000962	1	4411532	7170496	4365047	98.9463	243.73	70	59.2	T2346	lineage2	lineage2.2.1	Shandong Province	Eastern China	SRR25515636	SRP453313	new	PRJNA1002108	SAMN36834957	T2346	WGS of MTB: homo sapiens	WGS	GENOMIC	RANDOM	PAIRED	Illumina	Illumina HiSeq 4000	WGS of Mycobacterium tuberculosis strain, paired reads	fastq	T2346.IS300_Clean.1.fastq.gz	T2346.IS300_Clean.2.fastq.gz
NC_000962	1	4411532	7113022	4379626	99.2768	241.782	69.9	59.3	T2345	lineage4	lineage4.5	Shandong Province	Eastern China	SRR25515637	SRP453313	new	PRJNA1002108	SAMN36834956	T2345	WGS of MTB: homo sapiens	WGS	GENOMIC	RANDOM	PAIRED	Illumina	Illumina HiSeq 4000	WGS of Mycobacterium tuberculosis strain, paired reads	fastq	T2345.IS300_Clean.1.fastq.gz	T2345.IS300_Clean.2.fastq.gz
NC_000962	1	4411532	7243601	4348061	98.5612	246.189	68.7	59.2	T234	lineage2	lineage2.2.1	Shandong Province	Eastern China	SRR25515638	SRP453313	new	PRJNA1002108	SAMN36834955	T234	WGS of MTB: homo sapiens	WGS	GENOMIC	RANDOM	PAIRED	Illumina	Illumina HiSeq 4000	WGS of Mycobacterium tuberculosis strain, paired reads	fastq	T234.IS300_Clean.1.fastq.gz	T234.IS300_Clean.2.fastq.gz
NC_000962	1	4411532	7101377	4382924	99.3515	241.388	70	59.2	T2338	lineage2	lineage2.2.1	Shandong Province	Eastern China	SRR25515351	SRP453313	new	PRJNA1002108	SAMN36834954	T2338	WGS of MTB: homo sapiens	WGS	GENOMIC	RANDOM	PAIRED	Illumina	Illumina HiSeq 4000	WGS of Mycobacterium tuberculosis strain, paired reads	fastq	T2338.IS300_Clean.1.fastq.gz	T2338.IS300_Clean.2.fastq.gz
NC_000962	1	4411532	5947332	4380337	99.2929	202.127	69.2	59.1	T2337	lineage2	lineage2.2.1	Shandong Province	Eastern China	SRR25515352	SRP453313	new	PRJNA1002108	SAMN36834953	T2337	WGS of MTB: homo sapiens	WGS	GENOMIC	RANDOM	PAIRED	Illumina	Illumina HiSeq 4000	WGS of Mycobacterium tuberculosis strain, paired reads	fastq	T2337.IS300_Clean.1.fastq.gz	T2337.IS300_Clean.2.fastq.gz
NC_000962	1	4411532	6373554	4360661	98.8469	216.631	70	59.2	T2336	lineage2	lineage2.2.1	Shandong Province	Eastern China	SRR25515353	SRP453313	new	PRJNA1002108	SAMN36834952	T2336	WGS of MTB: homo sapiens	WGS	GENOMIC	RANDOM	PAIRED	Illumina	Illumina HiSeq 4000	WGS of Mycobacterium tuberculosis strain, paired reads	fastq	T2336.IS300_Clean.1.fastq.gz	T2336.IS300_Clean.2.fastq.gz
NC_000962	1	4411532	7021796	4384628	99.3901	238.676	70	59.1	T2333	lineage2	lineage2.2.1	Shandong Province	Eastern China	SRR25515356	SRP453313	new	PRJNA1002108	SAMN36834951	T2333	WGS of MTB: homo sapiens	WGS	GENOMIC	RANDOM	PAIRED	Illumina	Illumina HiSeq 4000	WGS of Mycobacterium tuberculosis strain, paired reads	fastq	T2333.IS300_Clean.1.fastq.gz	T2333.IS300_Clean.2.fastq.gz
NC_000962	1	4411532	7104490	4364355	98.9306	241.48	69.9	59.2	T2331	lineage2	lineage2.2.1	Shandong Province	Eastern China	SRR25515357	SRP453313	new	PRJNA1002108	SAMN36834950	T2331	WGS of MTB: homo sapiens	WGS	GENOMIC	RANDOM	PAIRED	Illumina	Illumina HiSeq 4000	WGS of Mycobacterium tuberculosis strain, paired reads	fastq	T2331.IS300_Clean.1.fastq.gz	T2331.IS300_Clean.2.fastq.gz
NC_000962	1	4411532	7242238	4355098	98.7208	246.174	69.4	59.2	T2330	lineage2	lineage2.2.1	Shandong Province	Eastern China	SRR25515358	SRP453313	new	PRJNA1002108	SAMN36834949	T2330	WGS of MTB: homo sapiens	WGS	GENOMIC	RANDOM	PAIRED	Illumina	Illumina HiSeq 4000	WGS of Mycobacterium tuberculosis strain, paired reads	fastq	T2330.IS300_Clean.1.fastq.gz	T2330.IS300_Clean.2.fastq.gz
NC_000962	1	4411532	6989359	4408069	99.9215	237.576	70	59.3	T2322	lineage4	lineage4.4	Shandong Province	Eastern China	SRR25515359	SRP453313	new	PRJNA1002108	SAMN36834948	T2322	WGS of MTB: homo sapiens	WGS	GENOMIC	RANDOM	PAIRED	Illumina	Illumina HiSeq 4000	WGS of Mycobacterium tuberculosis strain, paired reads	fastq	T2322.IS300_Clean.1.fastq.gz	T2322.IS300_Clean.2.fastq.gz
NC_000962	1	4411532	6850684	4378491	99.251	232.812	70.1	59.3	T2315	lineage4	lineage4.5	Shandong Province	Eastern China	SRR25515360	SRP453313	new	PRJNA1002108	SAMN36834947	T2315	WGS of MTB: homo sapiens	WGS	GENOMIC	RANDOM	PAIRED	Illumina	Illumina HiSeq 4000	WGS of Mycobacterium tuberculosis strain, paired reads	fastq	T2315.IS300_Clean.1.fastq.gz	T2315.IS300_Clean.2.fastq.gz
NC_000962	1	4411532	7073725	4380772	99.3027	240.448	69.8	59.3	T2311	lineage2	lineage2.2.1	Shandong Province	Eastern China	SRR25515361	SRP453313	new	PRJNA1002108	SAMN36834946	T2311	WGS of MTB: homo sapiens	WGS	GENOMIC	RANDOM	PAIRED	Illumina	Illumina HiSeq 4000	WGS of Mycobacterium tuberculosis strain, paired reads	fastq	T2311.IS300_Clean.1.fastq.gz	T2311.IS300_Clean.2.fastq.gz
NC_000962	1	4411532	6851157	4359219	98.8142	232.892	69.9	59.2	T2310	lineage2	lineage2.2.1	Shandong Province	Eastern China	SRR25515362	SRP453313	new	PRJNA1002108	SAMN36834945	T2310	WGS of MTB: homo sapiens	WGS	GENOMIC	RANDOM	PAIRED	Illumina	Illumina HiSeq 4000	WGS of Mycobacterium tuberculosis strain, paired reads	fastq	T2310.IS300_Clean.1.fastq.gz	T2310.IS300_Clean.2.fastq.gz
NC_000962	1	4411532	7074077	4358070	98.7881	240.453	70.2	59.2	T231	lineage2	lineage2.2.1	Shandong Province	Eastern China	SRR25515363	SRP453313	new	PRJNA1002108	SAMN36834944	T231	WGS of MTB: homo sapiens	WGS	GENOMIC	RANDOM	PAIRED	Illumina	Illumina HiSeq 4000	WGS of Mycobacterium tuberculosis strain, paired reads	fastq	T231.IS300_Clean.1.fastq.gz	T231.IS300_Clean.2.fastq.gz
NC_000962	1	4411532	6990980	4358166	98.7903	237.634	70.2	59.1	T2309	lineage2	lineage2.2.1	Shandong Province	Eastern China	SRR25515364	SRP453313	new	PRJNA1002108	SAMN36834943	T2309	WGS of MTB: homo sapiens	WGS	GENOMIC	RANDOM	PAIRED	Illumina	Illumina HiSeq 4000	WGS of Mycobacterium tuberculosis strain, paired reads	fastq	T2309.IS300_Clean.1.fastq.gz	T2309.IS300_Clean.2.fastq.gz
NC_000962	1	4411532	7097037	4360194	98.8363	241.232	70	59.2	T2308	lineage2	lineage2.2.1	Shandong Province	Eastern China	SRR25515365	SRP453313	new	PRJNA1002108	SAMN36834942	T2308	WGS of MTB: homo sapiens	WGS	GENOMIC	RANDOM	PAIRED	Illumina	Illumina HiSeq 4000	WGS of Mycobacterium tuberculosis strain, paired reads	fastq	T2308.IS300_Clean.1.fastq.gz	T2308.IS300_Clean.2.fastq.gz
NC_000962	1	4411532	7088502	4361966	98.8764	240.935	69.9	59.2	T2307	lineage2	lineage2.2.1	Shandong Province	Eastern China	SRR25515367	SRP453313	new	PRJNA1002108	SAMN36834941	T2307	WGS of MTB: homo sapiens	WGS	GENOMIC	RANDOM	PAIRED	Illumina	Illumina HiSeq 4000	WGS of Mycobacterium tuberculosis strain, paired reads	fastq	T2307.IS300_Clean.1.fastq.gz	T2307.IS300_Clean.2.fastq.gz
NC_000962	1	4411532	7226911	4352972	98.6726	245.642	69.3	59.2	T2306	lineage2	lineage2.2.1	Shandong Province	Eastern China	SRR25515368	SRP453313	new	PRJNA1002108	SAMN36834940	T2306	WGS of MTB: homo sapiens	WGS	GENOMIC	RANDOM	PAIRED	Illumina	Illumina HiSeq 4000	WGS of Mycobacterium tuberculosis strain, paired reads	fastq	T2306.IS300_Clean.1.fastq.gz	T2306.IS300_Clean.2.fastq.gz
NC_000962	1	4411532	7141852	4363476	98.9107	242.764	70	59.3	T2304	lineage2	lineage2.2.2	Shandong Province	Eastern China	SRR25515369	SRP453313	new	PRJNA1002108	SAMN36834939	T2304	WGS of MTB: homo sapiens	WGS	GENOMIC	RANDOM	PAIRED	Illumina	Illumina HiSeq 4000	WGS of Mycobacterium tuberculosis strain, paired reads	fastq	T2304.IS300_Clean.1.fastq.gz	T2304.IS300_Clean.2.fastq.gz
NC_000962	1	4411532	7200942	4387882	99.4639	244.758	69.6	59.4	T2303	lineage4	lineage4.4.2	Shandong Province	Eastern China	SRR25515370	SRP453313	new	PRJNA1002108	SAMN36834938	T2303	WGS of MTB: homo sapiens	WGS	GENOMIC	RANDOM	PAIRED	Illumina	Illumina HiSeq 4000	WGS of Mycobacterium tuberculosis strain, paired reads	fastq	T2303.IS300_Clean.1.fastq.gz	T2303.IS300_Clean.2.fastq.gz
NC_000962	1	4411532	7078360	4380267	99.2913	240.563	69.2	59.1	T2301	lineage2	lineage2.2.1	Shandong Province	Eastern China	SRR25515371	SRP453313	new	PRJNA1002108	SAMN36834937	T2301	WGS of MTB: homo sapiens	WGS	GENOMIC	RANDOM	PAIRED	Illumina	Illumina HiSeq 4000	WGS of Mycobacterium tuberculosis strain, paired reads	fastq	T2301.IS300_Clean.1.fastq.gz	T2301.IS300_Clean.2.fastq.gz
NC_000962	1	4411532	7064095	4366953	98.9895	240.102	69.9	59.1	T2300	lineage2	lineage2.2.1	Shandong Province	Eastern China	SRR25515372	SRP453313	new	PRJNA1002108	SAMN36834936	T2300	WGS of MTB: homo sapiens	WGS	GENOMIC	RANDOM	PAIRED	Illumina	Illumina HiSeq 4000	WGS of Mycobacterium tuberculosis strain, paired reads	fastq	T2300.IS300_Clean.1.fastq.gz	T2300.IS300_Clean.2.fastq.gz
NC_000962	1	4411532	7206419	4365755	98.9623	244.939	69.6	59.1	T2287	lineage2	lineage2.2.1	Shandong Province	Eastern China	SRR25515373	SRP453313	new	PRJNA1002108	SAMN36834935	T2287	WGS of MTB: homo sapiens	WGS	GENOMIC	RANDOM	PAIRED	Illumina	Illumina HiSeq 4000	WGS of Mycobacterium tuberculosis strain, paired reads	fastq	T2287.IS300_Clean.1.fastq.gz	T2287.IS300_Clean.2.fastq.gz
NC_000962	1	4411532	7075441	4379850	99.2818	240.462	69.2	59.1	T2283	lineage2	lineage2.2.1	Shandong Province	Eastern China	SRR25515374	SRP453313	new	PRJNA1002108	SAMN36834934	T2283	WGS of MTB: homo sapiens	WGS	GENOMIC	RANDOM	PAIRED	Illumina	Illumina HiSeq 4000	WGS of Mycobacterium tuberculosis strain, paired reads	fastq	T2283.IS300_Clean.1.fastq.gz	T2283.IS300_Clean.2.fastq.gz
NC_000962	1	4411532	6821726	4356641	98.7557	231.851	69	59.2	T2280	lineage2	lineage2.2.1	Shandong Province	Eastern China	SRR25515375	SRP453313	new	PRJNA1002108	SAMN36834933	T2280	WGS of MTB: homo sapiens	WGS	GENOMIC	RANDOM	PAIRED	Illumina	Illumina HiSeq 4000	WGS of Mycobacterium tuberculosis strain, paired reads	fastq	T2280.IS300_Clean.1.fastq.gz	T2280.IS300_Clean.2.fastq.gz
NC_000962	1	4411532	7294046	4347520	98.549	247.942	69.3	59.2	T2279	lineage2	lineage2.2.1	Shandong Province	Eastern China	SRR25515376	SRP453313	new	PRJNA1002108	SAMN36834932	T2279	WGS of MTB: homo sapiens	WGS	GENOMIC	RANDOM	PAIRED	Illumina	Illumina HiSeq 4000	WGS of Mycobacterium tuberculosis strain, paired reads	fastq	T2279.IS300_Clean.1.fastq.gz	T2279.IS300_Clean.2.fastq.gz
NC_000962	1	4411532	7073327	4363100	98.9022	240.425	69.9	59.3	T2277	lineage2	lineage2.2.1	Shandong Province	Eastern China	SRR25515378	SRP453313	new	PRJNA1002108	SAMN36834931	T2277	WGS of MTB: homo sapiens	WGS	GENOMIC	RANDOM	PAIRED	Illumina	Illumina HiSeq 4000	WGS of Mycobacterium tuberculosis strain, paired reads	fastq	T2277.IS300_Clean.1.fastq.gz	T2277.IS300_Clean.2.fastq.gz
NC_000962	1	4411532	7116582	4358627	98.8008	241.906	70.2	59.2	T2276	lineage2	lineage2.2.1	Shandong Province	Eastern China	SRR25515379	SRP453313	new	PRJNA1002108	SAMN36834930	T2276	WGS of MTB: homo sapiens	WGS	GENOMIC	RANDOM	PAIRED	Illumina	Illumina HiSeq 4000	WGS of Mycobacterium tuberculosis strain, paired reads	fastq	T2276.IS300_Clean.1.fastq.gz	T2276.IS300_Clean.2.fastq.gz
NC_000962	1	4411532	7088114	4385041	99.3995	240.933	69.9	59.3	T2275	lineage4	lineage4.5	Shandong Province	Eastern China	SRR25515380	SRP453313	new	PRJNA1002108	SAMN36834929	T2275	WGS of MTB: homo sapiens	WGS	GENOMIC	RANDOM	PAIRED	Illumina	Illumina HiSeq 4000	WGS of Mycobacterium tuberculosis strain, paired reads	fastq	T2275.IS300_Clean.1.fastq.gz	T2275.IS300_Clean.2.fastq.gz
NC_000962	1	4411532	7092227	4357417	98.7733	241.068	69.4	59.1	T2274	lineage2	lineage2.2.1	Shandong Province	Eastern China	SRR25515381	SRP453313	new	PRJNA1002108	SAMN36834928	T2274	WGS of MTB: homo sapiens	WGS	GENOMIC	RANDOM	PAIRED	Illumina	Illumina HiSeq 4000	WGS of Mycobacterium tuberculosis strain, paired reads	fastq	T2274.IS300_Clean.1.fastq.gz	T2274.IS300_Clean.2.fastq.gz
NC_000962	1	4411532	7104906	4358342	98.7943	241.506	70.2	59.3	T2273	lineage2	lineage2.2.1	Shandong Province	Eastern China	SRR25515382	SRP453313	new	PRJNA1002108	SAMN36834927	T2273	WGS of MTB: homo sapiens	WGS	GENOMIC	RANDOM	PAIRED	Illumina	Illumina HiSeq 4000	WGS of Mycobacterium tuberculosis strain, paired reads	fastq	T2273.IS300_Clean.1.fastq.gz	T2273.IS300_Clean.2.fastq.gz
NC_000962	1	4411532	7062976	4394170	99.6064	240.085	69.8	59.3	T2272	lineage4	lineage4.4.2	Shandong Province	Eastern China	SRR25515063	SRP453313	new	PRJNA1002108	SAMN36834926	T2272	WGS of MTB: homo sapiens	WGS	GENOMIC	RANDOM	PAIRED	Illumina	Illumina HiSeq 4000	WGS of Mycobacterium tuberculosis strain, paired reads	fastq	T2272.IS300_Clean.1.fastq.gz	T2272.IS300_Clean.2.fastq.gz
NC_000962	1	4411532	7228141	4378660	99.2549	245.68	68.9	59.2	T2271	lineage2	lineage2.2.1	Shandong Province	Eastern China	SRR25515064	SRP453313	new	PRJNA1002108	SAMN36834925	T2271	WGS of MTB: homo sapiens	WGS	GENOMIC	RANDOM	PAIRED	Illumina	Illumina HiSeq 4000	WGS of Mycobacterium tuberculosis strain, paired reads	fastq	T2271.IS300_Clean.1.fastq.gz	T2271.IS300_Clean.2.fastq.gz
NC_000962	1	4411532	7309350	4358753	98.8036	248.463	69.3	59.2	T2270	lineage2	lineage2.2.1	Shandong Province	Eastern China	SRR25515065	SRP453313	new	PRJNA1002108	SAMN36834924	T2270	WGS of MTB: homo sapiens	WGS	GENOMIC	RANDOM	PAIRED	Illumina	Illumina HiSeq 4000	WGS of Mycobacterium tuberculosis strain, paired reads	fastq	T2270.IS300_Clean.1.fastq.gz	T2270.IS300_Clean.2.fastq.gz
NC_000962	1	4411532	7309097	4353732	98.6898	248.459	69.3	59.2	T2269	lineage2	lineage2.2.1	Shandong Province	Eastern China	SRR25515066	SRP453313	new	PRJNA1002108	SAMN36834923	T2269	WGS of MTB: homo sapiens	WGS	GENOMIC	RANDOM	PAIRED	Illumina	Illumina HiSeq 4000	WGS of Mycobacterium tuberculosis strain, paired reads	fastq	T2269.IS300_Clean.1.fastq.gz	T2269.IS300_Clean.2.fastq.gz
NC_000962	1	4411532	7298549	4355874	98.7384	248.094	69.4	59.2	T2268	lineage2	lineage2.2.1	Shandong Province	Eastern China	SRR25515067	SRP453313	new	PRJNA1002108	SAMN36834922	T2268	WGS of MTB: homo sapiens	WGS	GENOMIC	RANDOM	PAIRED	Illumina	Illumina HiSeq 4000	WGS of Mycobacterium tuberculosis strain, paired reads	fastq	T2268.IS300_Clean.1.fastq.gz	T2268.IS300_Clean.2.fastq.gz
NC_000962	1	4411532	7020193	4382820	99.3492	238.618	69.8	59.2	T2267	lineage2	lineage2.2.1	Shandong Province	Eastern China	SRR25515069	SRP453313	new	PRJNA1002108	SAMN36834921	T2267	WGS of MTB: homo sapiens	WGS	GENOMIC	RANDOM	PAIRED	Illumina	Illumina HiSeq 4000	WGS of Mycobacterium tuberculosis strain, paired reads	fastq	T2267.IS300_Clean.1.fastq.gz	T2267.IS300_Clean.2.fastq.gz
NC_000962	1	4411532	7009346	4363476	98.9107	238.236	69.9	59.2	T2266	lineage2	lineage2.2.1	Shandong Province	Eastern China	SRR25515070	SRP453313	new	PRJNA1002108	SAMN36834920	T2266	WGS of MTB: homo sapiens	WGS	GENOMIC	RANDOM	PAIRED	Illumina	Illumina HiSeq 4000	WGS of Mycobacterium tuberculosis strain, paired reads	fastq	T2266.IS300_Clean.1.fastq.gz	T2266.IS300_Clean.2.fastq.gz
NC_000962	1	4411532	6993198	4403351	99.8146	237.695	69.9	59.1	T2265	lineage2	lineage2.2.1	Shandong Province	Eastern China	SRR25515071	SRP453313	new	PRJNA1002108	SAMN36834919	T2265	WGS of MTB: homo sapiens	WGS	GENOMIC	RANDOM	PAIRED	Illumina	Illumina HiSeq 4000	WGS of Mycobacterium tuberculosis strain, paired reads	fastq	T2265.IS300_Clean.1.fastq.gz	T2265.IS300_Clean.2.fastq.gz
NC_000962	1	4411532	7176074	4408788	99.9378	243.951	69.8	59.4	T2264	lineage4	lineage4.4.2	Shandong Province	Eastern China	SRR25515072	SRP453313	new	PRJNA1002108	SAMN36834918	T2264	WGS of MTB: homo sapiens	WGS	GENOMIC	RANDOM	PAIRED	Illumina	Illumina HiSeq 4000	WGS of Mycobacterium tuberculosis strain, paired reads	fastq	T2264.IS300_Clean.1.fastq.gz	T2264.IS300_Clean.2.fastq.gz
NC_000962	1	4411532	7062127	4381169	99.3117	240.051	69.9	59.3	T2263	lineage2	lineage2.2.2	Shandong Province	Eastern China	SRR25515073	SRP453313	new	PRJNA1002108	SAMN36834917	T2263	WGS of MTB: homo sapiens	WGS	GENOMIC	RANDOM	PAIRED	Illumina	Illumina HiSeq 4000	WGS of Mycobacterium tuberculosis strain, paired reads	fastq	T2263.IS300_Clean.1.fastq.gz	T2263.IS300_Clean.2.fastq.gz
NC_000962	1	4411532	7109334	4381866	99.3275	241.624	69	59.1	T2262	lineage2	lineage2.2.1	Shandong Province	Eastern China	SRR25515074	SRP453313	new	PRJNA1002108	SAMN36834916	T2262	WGS of MTB: homo sapiens	WGS	GENOMIC	RANDOM	PAIRED	Illumina	Illumina HiSeq 4000	WGS of Mycobacterium tuberculosis strain, paired reads	fastq	T2262.IS300_Clean.1.fastq.gz	T2262.IS300_Clean.2.fastq.gz
NC_000962	1	4411532	6724361	4350496	98.6164	228.558	69.4	59.4	T2255	lineage2	lineage2.2.2	Shandong Province	Eastern China	SRR25515075	SRP453313	new	PRJNA1002108	SAMN36834915	T2255	WGS of MTB: homo sapiens	WGS	GENOMIC	RANDOM	PAIRED	Illumina	Illumina HiSeq 4000	WGS of Mycobacterium tuberculosis strain, paired reads	fastq	T2255.IS300_Clean.1.fastq.gz	T2255.IS300_Clean.2.fastq.gz
NC_000962	1	4411532	7108052	4385349	99.4065	241.614	69.9	59.2	T2254	lineage2	lineage2.2.1	Shandong Province	Eastern China	SRR25515076	SRP453313	new	PRJNA1002108	SAMN36834914	T2254	WGS of MTB: homo sapiens	WGS	GENOMIC	RANDOM	PAIRED	Illumina	Illumina HiSeq 4000	WGS of Mycobacterium tuberculosis strain, paired reads	fastq	T2254.IS300_Clean.1.fastq.gz	T2254.IS300_Clean.2.fastq.gz
NC_000962	1	4411532	6985797	4399480	99.7268	237.444	69.9	59.3	T2251	lineage4	lineage4.4.2	Shandong Province	Eastern China	SRR25515077	SRP453313	new	PRJNA1002108	SAMN36834913	T2251	WGS of MTB: homo sapiens	WGS	GENOMIC	RANDOM	PAIRED	Illumina	Illumina HiSeq 4000	WGS of Mycobacterium tuberculosis strain, paired reads	fastq	T2251.IS300_Clean.1.fastq.gz	T2251.IS300_Clean.2.fastq.gz
NC_000962	1	4411532	7148923	4371475	99.092	242.953	68.9	59.2	T2248	lineage2	lineage2.2.1	Shandong Province	Eastern China	SRR25515078	SRP453313	new	PRJNA1002108	SAMN36834912	T2248	WGS of MTB: homo sapiens	WGS	GENOMIC	RANDOM	PAIRED	Illumina	Illumina HiSeq 4000	WGS of Mycobacterium tuberculosis strain, paired reads	fastq	T2248.IS300_Clean.1.fastq.gz	T2248.IS300_Clean.2.fastq.gz
NC_000962	1	4411532	6871446	4408747	99.9369	233.547	69.9	59.4	T2246	lineage4	lineage4.4.2	Shandong Province	Eastern China	SRR25515080	SRP453313	new	PRJNA1002108	SAMN36834911	T2246	WGS of MTB: homo sapiens	WGS	GENOMIC	RANDOM	PAIRED	Illumina	Illumina HiSeq 4000	WGS of Mycobacterium tuberculosis strain, paired reads	fastq	T2246.IS300_Clean.1.fastq.gz	T2246.IS300_Clean.2.fastq.gz
NC_000962	1	4411532	6954989	4381646	99.3225	236.352	69.1	59.1	T2241	lineage2	lineage2.2.1	Shandong Province	Eastern China	SRR25515081	SRP453313	new	PRJNA1002108	SAMN36834910	T2241	WGS of MTB: homo sapiens	WGS	GENOMIC	RANDOM	PAIRED	Illumina	Illumina HiSeq 4000	WGS of Mycobacterium tuberculosis strain, paired reads	fastq	T2241.IS300_Clean.1.fastq.gz	T2241.IS300_Clean.2.fastq.gz
NC_000962	1	4411532	7187886	4374839	99.1682	244.305	69	59.3	T224	lineage2	lineage2.2.1	Shandong Province	Eastern China	SRR25515082	SRP453313	new	PRJNA1002108	SAMN36834909	T224	WGS of MTB: homo sapiens	WGS	GENOMIC	RANDOM	PAIRED	Illumina	Illumina HiSeq 4000	WGS of Mycobacterium tuberculosis strain, paired reads	fastq	T224.IS300_Clean.1.fastq.gz	T224.IS300_Clean.2.fastq.gz
NC_000962	1	4411532	7043345	4378873	99.2597	239.407	69.9	59.2	T2239	lineage2	lineage2.2.1	Shandong Province	Eastern China	SRR25515083	SRP453313	new	PRJNA1002108	SAMN36834908	T2239	WGS of MTB: homo sapiens	WGS	GENOMIC	RANDOM	PAIRED	Illumina	Illumina HiSeq 4000	WGS of Mycobacterium tuberculosis strain, paired reads	fastq	T2239.IS300_Clean.1.fastq.gz	T2239.IS300_Clean.2.fastq.gz
NC_000962	1	4411532	6691454	4369828	99.0547	227.446	68.8	59.5	T2238	lineage4	lineage4.2.2	Shandong Province	Eastern China	SRR25515084	SRP453313	new	PRJNA1002108	SAMN36834907	T2238	WGS of MTB: homo sapiens	WGS	GENOMIC	RANDOM	PAIRED	Illumina	Illumina HiSeq 4000	WGS of Mycobacterium tuberculosis strain, paired reads	fastq	T2238.IS300_Clean.1.fastq.gz	T2238.IS300_Clean.2.fastq.gz
NC_000962	1	4411532	7183863	4354354	98.7039	244.165	68.7	59.2	T2236	lineage2	lineage2.2.1	Shandong Province	Eastern China	SRR25515085	SRP453313	new	PRJNA1002108	SAMN36834906	T2236	WGS of MTB: homo sapiens	WGS	GENOMIC	RANDOM	PAIRED	Illumina	Illumina HiSeq 4000	WGS of Mycobacterium tuberculosis strain, paired reads	fastq	T2236.IS300_Clean.1.fastq.gz	T2236.IS300_Clean.2.fastq.gz
NC_000962	1	4411532	7113586	4358463	98.797	241.79	69.9	59.1	T2232	lineage2	lineage2.2.1	Shandong Province	Eastern China	SRR25515086	SRP453313	new	PRJNA1002108	SAMN36834905	T2232	WGS of MTB: homo sapiens	WGS	GENOMIC	RANDOM	PAIRED	Illumina	Illumina HiSeq 4000	WGS of Mycobacterium tuberculosis strain, paired reads	fastq	T2232.IS300_Clean.1.fastq.gz	T2232.IS300_Clean.2.fastq.gz
NC_000962	1	4411532	7207507	4371610	99.0951	244.983	68.8	59.4	T2231	lineage4	lineage4.4.2	Shandong Province	Eastern China	SRR25515087	SRP453313	new	PRJNA1002108	SAMN36834904	T2231	WGS of MTB: homo sapiens	WGS	GENOMIC	RANDOM	PAIRED	Illumina	Illumina HiSeq 4000	WGS of Mycobacterium tuberculosis strain, paired reads	fastq	T2231.IS300_Clean.1.fastq.gz	T2231.IS300_Clean.2.fastq.gz
NC_000962	1	4411532	7125170	4409290	99.9492	242.172	69	59.3	T2229	lineage4	lineage4.4.2	Shandong Province	Eastern China	SRR25515088	SRP453313	new	PRJNA1002108	SAMN36834903	T2229	WGS of MTB: homo sapiens	WGS	GENOMIC	RANDOM	PAIRED	Illumina	Illumina HiSeq 4000	WGS of Mycobacterium tuberculosis strain, paired reads	fastq	T2229.IS300_Clean.1.fastq.gz	T2229.IS300_Clean.2.fastq.gz
NC_000962	1	4411532	6990481	4393702	99.5958	237.607	69.8	59.1	T2226	lineage2	lineage2.2.1	Shandong Province	Eastern China	SRR25515089	SRP453313	new	PRJNA1002108	SAMN36834902	T2226	WGS of MTB: homo sapiens	WGS	GENOMIC	RANDOM	PAIRED	Illumina	Illumina HiSeq 4000	WGS of Mycobacterium tuberculosis strain, paired reads	fastq	T2226.IS300_Clean.1.fastq.gz	T2226.IS300_Clean.2.fastq.gz
NC_000962	1	4411532	7216682	4350900	98.6256	245.303	68.9	59.2	T2224	lineage2	lineage2.2.1	Shandong Province	Eastern China	SRR25515091	SRP453313	new	PRJNA1002108	SAMN36834901	T2224	WGS of MTB: homo sapiens	WGS	GENOMIC	RANDOM	PAIRED	Illumina	Illumina HiSeq 4000	WGS of Mycobacterium tuberculosis strain, paired reads	fastq	T2224.IS300_Clean.1.fastq.gz	T2224.IS300_Clean.2.fastq.gz
NC_000962	1	4411532	7101367	4357708	98.7799	241.362	68.9	59.2	T2222	lineage2	lineage2.2.1	Shandong Province	Eastern China	SRR25515092	SRP453313	new	PRJNA1002108	SAMN36834900	T2222	WGS of MTB: homo sapiens	WGS	GENOMIC	RANDOM	PAIRED	Illumina	Illumina HiSeq 4000	WGS of Mycobacterium tuberculosis strain, paired reads	fastq	T2222.IS300_Clean.1.fastq.gz	T2222.IS300_Clean.2.fastq.gz
NC_000962	1	4411532	7208334	4354897	98.7162	245.017	68.9	59.2	T2216	lineage2	lineage2.2.1	Shandong Province	Eastern China	SRR25515093	SRP453313	new	PRJNA1002108	SAMN36834899	T2216	WGS of MTB: homo sapiens	WGS	GENOMIC	RANDOM	PAIRED	Illumina	Illumina HiSeq 4000	WGS of Mycobacterium tuberculosis strain, paired reads	fastq	T2216.IS300_Clean.1.fastq.gz	T2216.IS300_Clean.2.fastq.gz
NC_000962	1	4411532	7055045	4386596	99.4348	239.808	69.8	59.2	T2213	lineage2	lineage2.2.1	Shandong Province	Eastern China	SRR25515094	SRP453313	new	PRJNA1002108	SAMN36834898	T2213	WGS of MTB: homo sapiens	WGS	GENOMIC	RANDOM	PAIRED	Illumina	Illumina HiSeq 4000	WGS of Mycobacterium tuberculosis strain, paired reads	fastq	T2213.IS300_Clean.1.fastq.gz	T2213.IS300_Clean.2.fastq.gz
NC_000962	1	4411532	7020223	4361083	98.8564	238.609	70.2	59.2	T2209	lineage2	lineage2.2.1	Shandong Province	Eastern China	SRR25515793	SRP453313	new	PRJNA1002108	SAMN36834897	T2209	WGS of MTB: homo sapiens	WGS	GENOMIC	RANDOM	PAIRED	Illumina	Illumina HiSeq 4000	WGS of Mycobacterium tuberculosis strain, paired reads	fastq	T2209.IS300_Clean.1.fastq.gz	T2209.IS300_Clean.2.fastq.gz
NC_000962	1	4411532	7124408	4360334	98.8395	242.161	69.9	59.2	T2208	lineage2	lineage2.2.1	Shandong Province	Eastern China	SRR25515794	SRP453313	new	PRJNA1002108	SAMN36834896	T2208	WGS of MTB: homo sapiens	WGS	GENOMIC	RANDOM	PAIRED	Illumina	Illumina HiSeq 4000	WGS of Mycobacterium tuberculosis strain, paired reads	fastq	T2208.IS300_Clean.1.fastq.gz	T2208.IS300_Clean.2.fastq.gz
NC_000962	1	4411532	7095585	4358859	98.806	241.195	70.3	59.4	T220	lineage2	lineage2.2.2	Shandong Province	Eastern China	SRR25515795	SRP453313	new	PRJNA1002108	SAMN36834895	T220	WGS of MTB: homo sapiens	WGS	GENOMIC	RANDOM	PAIRED	Illumina	Illumina HiSeq 4000	WGS of Mycobacterium tuberculosis strain, paired reads	fastq	T220.IS300_Clean.1.fastq.gz	T220.IS300_Clean.2.fastq.gz
NC_000962	1	4411532	7114217	4351907	98.6484	241.792	68.9	59.4	T2199	lineage2	lineage2.2.2	Shandong Province	Eastern China	SRR25515796	SRP453313	new	PRJNA1002108	SAMN36834894	T2199	WGS of MTB: homo sapiens	WGS	GENOMIC	RANDOM	PAIRED	Illumina	Illumina HiSeq 4000	WGS of Mycobacterium tuberculosis strain, paired reads	fastq	T2199.IS300_Clean.1.fastq.gz	T2199.IS300_Clean.2.fastq.gz
NC_000962	1	4411532	7125132	4371096	99.0834	242.199	70.1	59.3	T219	lineage2	lineage2.2.2	Shandong Province	Eastern China	SRR25515797	SRP453313	new	PRJNA1002108	SAMN36834893	T219	WGS of MTB: homo sapiens	WGS	GENOMIC	RANDOM	PAIRED	Illumina	Illumina HiSeq 4000	WGS of Mycobacterium tuberculosis strain, paired reads	fastq	T219.IS300_Clean.1.fastq.gz	T219.IS300_Clean.2.fastq.gz
NC_000962	1	4411532	7063557	4358969	98.8085	240.08	69.9	59.2	T2189	lineage2	lineage2.2.1	Shandong Province	Eastern China	SRR25515798	SRP453313	new	PRJNA1002108	SAMN36834892	T2189	WGS of MTB: homo sapiens	WGS	GENOMIC	RANDOM	PAIRED	Illumina	Illumina HiSeq 4000	WGS of Mycobacterium tuberculosis strain, paired reads	fastq	T2189.IS300_Clean.1.fastq.gz	T2189.IS300_Clean.2.fastq.gz
NC_000962	1	4411532	7112113	4358296	98.7933	241.742	69.8	59.2	T2183	lineage2	lineage2.2.1	Shandong Province	Eastern China	SRR25515800	SRP453313	new	PRJNA1002108	SAMN36834891	T2183	WGS of MTB: homo sapiens	WGS	GENOMIC	RANDOM	PAIRED	Illumina	Illumina HiSeq 4000	WGS of Mycobacterium tuberculosis strain, paired reads	fastq	T2183.IS300_Clean.1.fastq.gz	T2183.IS300_Clean.2.fastq.gz
NC_000962	1	4411532	7048902	4376808	99.2129	239.56	69.1	59.1	T2179	lineage2	lineage2.2.1	Shandong Province	Eastern China	SRR25515801	SRP453313	new	PRJNA1002108	SAMN36834890	T2179	WGS of MTB: homo sapiens	WGS	GENOMIC	RANDOM	PAIRED	Illumina	Illumina HiSeq 4000	WGS of Mycobacterium tuberculosis strain, paired reads	fastq	T2179.IS300_Clean.1.fastq.gz	T2179.IS300_Clean.2.fastq.gz
NC_000962	1	4411532	7262975	4354752	98.7129	246.868	69.4	59.3	T2176	lineage2	lineage2.2.1	Shandong Province	Eastern China	SRR25515802	SRP453313	new	PRJNA1002108	SAMN36834889	T2176	WGS of MTB: homo sapiens	WGS	GENOMIC	RANDOM	PAIRED	Illumina	Illumina HiSeq 4000	WGS of Mycobacterium tuberculosis strain, paired reads	fastq	T2176.IS300_Clean.1.fastq.gz	T2176.IS300_Clean.2.fastq.gz
NC_000962	1	4411532	7042153	4385287	99.4051	239.37	69.9	59.3	T2173	lineage2	lineage2.2.1	Shandong Province	Eastern China	SRR25515803	SRP453313	new	PRJNA1002108	SAMN36834888	T2173	WGS of MTB: homo sapiens	WGS	GENOMIC	RANDOM	PAIRED	Illumina	Illumina HiSeq 4000	WGS of Mycobacterium tuberculosis strain, paired reads	fastq	T2173.IS300_Clean.1.fastq.gz	T2173.IS300_Clean.2.fastq.gz
NC_000962	1	4411532	7155461	4354169	98.6997	243.202	69.6	59.1	T2168	lineage2	lineage2.2.1	Shandong Province	Eastern China	SRR25515804	SRP453313	new	PRJNA1002108	SAMN36834887	T2168	WGS of MTB: homo sapiens	WGS	GENOMIC	RANDOM	PAIRED	Illumina	Illumina HiSeq 4000	WGS of Mycobacterium tuberculosis strain, paired reads	fastq	T2168.IS300_Clean.1.fastq.gz	T2168.IS300_Clean.2.fastq.gz
NC_000962	1	4411532	6774601	4354782	98.7136	230.242	68.9	59.2	T2167	lineage2	lineage2.2.1	Shandong Province	Eastern China	SRR25515805	SRP453313	new	PRJNA1002108	SAMN36834886	T2167	WGS of MTB: homo sapiens	WGS	GENOMIC	RANDOM	PAIRED	Illumina	Illumina HiSeq 4000	WGS of Mycobacterium tuberculosis strain, paired reads	fastq	T2167.IS300_Clean.1.fastq.gz	T2167.IS300_Clean.2.fastq.gz
NC_000962	1	4411532	6886175	4348386	98.5686	234.057	69.3	59.2	T2166	lineage2	lineage2.2.1	Shandong Province	Eastern China	SRR25515806	SRP453313	new	PRJNA1002108	SAMN36834885	T2166	WGS of MTB: homo sapiens	WGS	GENOMIC	RANDOM	PAIRED	Illumina	Illumina HiSeq 4000	WGS of Mycobacterium tuberculosis strain, paired reads	fastq	T2166.IS300_Clean.1.fastq.gz	T2166.IS300_Clean.2.fastq.gz
NC_000962	1	4411532	6987761	4383611	99.3671	237.509	70	59.1	T2165	lineage2	lineage2.2.1	Shandong Province	Eastern China	SRR25515807	SRP453313	new	PRJNA1002108	SAMN36834884	T2165	WGS of MTB: homo sapiens	WGS	GENOMIC	RANDOM	PAIRED	Illumina	Illumina HiSeq 4000	WGS of Mycobacterium tuberculosis strain, paired reads	fastq	T2165.IS300_Clean.1.fastq.gz	T2165.IS300_Clean.2.fastq.gz
NC_000962	1	4411532	6575684	4378307	99.2469	223.48	69.5	59.4	T2160	lineage4	lineage4.4.2	Shandong Province	Eastern China	SRR25515808	SRP453313	new	PRJNA1002108	SAMN36834883	T2160	WGS of MTB: homo sapiens	WGS	GENOMIC	RANDOM	PAIRED	Illumina	Illumina HiSeq 4000	WGS of Mycobacterium tuberculosis strain, paired reads	fastq	T2160.IS300_Clean.1.fastq.gz	T2160.IS300_Clean.2.fastq.gz
NC_000962	1	4411532	7189020	4402629	99.7982	244.339	69.1	59.2	T2159	lineage2	lineage2.2.1	Shandong Province	Eastern China
NC_000962	1	4411532	7110704	4349984	98.6048	241.672	69.3	59.2	T2157	lineage2	lineage2.2.1	Shandong Province	Eastern China	SRR25515809	SRP453313	new	PRJNA1002108	SAMN36834882	T2157	WGS of MTB: homo sapiens	WGS	GENOMIC	RANDOM	PAIRED	Illumina	Illumina HiSeq 4000	WGS of Mycobacterium tuberculosis strain, paired reads	fastq	T2157.IS300_Clean.1.fastq.gz	T2157.IS300_Clean.2.fastq.gz
NC_000962	1	4411532	7029208	4374653	99.164	238.929	70.3	59.4	T2155	lineage4	lineage4.5	Shandong Province	Eastern China	SRR25515811	SRP453313	new	PRJNA1002108	SAMN36834881	T2155	WGS of MTB: homo sapiens	WGS	GENOMIC	RANDOM	PAIRED	Illumina	Illumina HiSeq 4000	WGS of Mycobacterium tuberculosis strain, paired reads	fastq	T2155.IS300_Clean.1.fastq.gz	T2155.IS300_Clean.2.fastq.gz
NC_000962	1	4411532	7160278	4380333	99.2928	243.361	69.1	59.2	T2154	lineage2	lineage2.2.1	Shandong Province	Eastern China	SRR25515812	SRP453313	new	PRJNA1002108	SAMN36834880	T2154	WGS of MTB: homo sapiens	WGS	GENOMIC	RANDOM	PAIRED	Illumina	Illumina HiSeq 4000	WGS of Mycobacterium tuberculosis strain, paired reads	fastq	T2154.IS300_Clean.1.fastq.gz	T2154.IS300_Clean.2.fastq.gz
NC_000962	1	4411532	7132961	4382411	99.3399	242.422	68.9	59.2	T2151	lineage2	lineage2.2.1	Shandong Province	Eastern China	SRR25515813	SRP453313	new	PRJNA1002108	SAMN36834879	T2151	WGS of MTB: homo sapiens	WGS	GENOMIC	RANDOM	PAIRED	Illumina	Illumina HiSeq 4000	WGS of Mycobacterium tuberculosis strain, paired reads	fastq	T2151.IS300_Clean.1.fastq.gz	T2151.IS300_Clean.2.fastq.gz
NC_000962	1	4411532	7188986	4379965	99.2844	244.343	68.9	59.2	T2150	lineage2	lineage2.2.1	Shandong Province	Eastern China	SRR25515814	SRP453313	new	PRJNA1002108	SAMN36834878	T2150	WGS of MTB: homo sapiens	WGS	GENOMIC	RANDOM	PAIRED	Illumina	Illumina HiSeq 4000	WGS of Mycobacterium tuberculosis strain, paired reads	fastq	T2150.IS300_Clean.1.fastq.gz	T2150.IS300_Clean.2.fastq.gz
NC_000962	1	4411532	7021307	4359990	98.8317	238.661	70.2	59.2	T215	lineage2	lineage2.2.1	Shandong Province	Eastern China	SRR25515815	SRP453313	new	PRJNA1002108	SAMN36834877	T215	WGS of MTB: homo sapiens	WGS	GENOMIC	RANDOM	PAIRED	Illumina	Illumina HiSeq 4000	WGS of Mycobacterium tuberculosis strain, paired reads	fastq	T215.IS300_Clean.1.fastq.gz	T215.IS300_Clean.2.fastq.gz
NC_000962	1	4411532	7138492	4386373	99.4297	242.66	69.9	59.2	T2146	lineage2	lineage2.2.1	Shandong Province	Eastern China	SRR25515816	SRP453313	new	PRJNA1002108	SAMN36834876	T2146	WGS of MTB: homo sapiens	WGS	GENOMIC	RANDOM	PAIRED	Illumina	Illumina HiSeq 4000	WGS of Mycobacterium tuberculosis strain, paired reads	fastq	T2146.IS300_Clean.1.fastq.gz	T2146.IS300_Clean.2.fastq.gz
NC_000962	1	4411532	7142889	4388745	99.4835	242.808	70.1	59.4	T2142	lineage4	lineage4.4.2	Shandong Province	Eastern China	SRR25515817	SRP453313	new	PRJNA1002108	SAMN36834875	T2142	WGS of MTB: homo sapiens	WGS	GENOMIC	RANDOM	PAIRED	Illumina	Illumina HiSeq 4000	WGS of Mycobacterium tuberculosis strain, paired reads	fastq	T2142.IS300_Clean.1.fastq.gz	T2142.IS300_Clean.2.fastq.gz
NC_000962	1	4411532	5676290	4388099	99.4688	192.934	68.7	59.4	T214	lineage4	lineage4.4.2	Shandong Province	Eastern China	SRR25515818	SRP453313	new	PRJNA1002108	SAMN36834874	T214	WGS of MTB: homo sapiens	WGS	GENOMIC	RANDOM	PAIRED	Illumina	Illumina HiSeq 4000	WGS of Mycobacterium tuberculosis strain, paired reads	fastq	T214.IS300_Clean.1.fastq.gz	T214.IS300_Clean.2.fastq.gz
NC_000962	1	4411532	7219845	4379886	99.2827	245.396	68.9	59.2	T2137	lineage2	lineage2.2.1	Shandong Province	Eastern China	SRR25515819	SRP453313	new	PRJNA1002108	SAMN36834873	T2137	WGS of MTB: homo sapiens	WGS	GENOMIC	RANDOM	PAIRED	Illumina	Illumina HiSeq 4000	WGS of Mycobacterium tuberculosis strain, paired reads	fastq	T2137.IS300_Clean.1.fastq.gz	T2137.IS300_Clean.2.fastq.gz
NC_000962	1	4411532	7163769	4362138	98.8803	243.526	70.1	59.2	T2129	lineage2	lineage2.2.1	Shandong Province	Eastern China	SRR25515820	SRP453313	new	PRJNA1002108	SAMN36834872	T2129	WGS of MTB: homo sapiens	WGS	GENOMIC	RANDOM	PAIRED	Illumina	Illumina HiSeq 4000	WGS of Mycobacterium tuberculosis strain, paired reads	fastq	T2129.IS300_Clean.1.fastq.gz	T2129.IS300_Clean.2.fastq.gz
NC_000962	1	4411532	7165368	4360077	98.8336	243.574	69.8	59.3	T2125	lineage2	lineage2.2.1	Shandong Province	Eastern China	SRR25515822	SRP453313	new	PRJNA1002108	SAMN36834871	T2125	WGS of MTB: homo sapiens	WGS	GENOMIC	RANDOM	PAIRED	Illumina	Illumina HiSeq 4000	WGS of Mycobacterium tuberculosis strain, paired reads	fastq	T2125.IS300_Clean.1.fastq.gz	T2125.IS300_Clean.2.fastq.gz
NC_000962	1	4411532	6821751	4375406	99.1811	231.868	68.7	59.2	T2123	lineage2	lineage2.2.1	Shandong Province	Eastern China	SRR25515823	SRP453313	new	PRJNA1002108	SAMN36834870	T2123	WGS of MTB: homo sapiens	WGS	GENOMIC	RANDOM	PAIRED	Illumina	Illumina HiSeq 4000	WGS of Mycobacterium tuberculosis strain, paired reads	fastq	T2123.IS300_Clean.1.fastq.gz	T2123.IS300_Clean.2.fastq.gz
NC_000962	1	4411532	7151959	4376400	99.2036	243.072	69.1	59.2	T212	lineage2	lineage2.2.1	Shandong Province	Eastern China	SRR25515824	SRP453313	new	PRJNA1002108	SAMN36834869	T212	WGS of MTB: homo sapiens	WGS	GENOMIC	RANDOM	PAIRED	Illumina	Illumina HiSeq 4000	WGS of Mycobacterium tuberculosis strain, paired reads	fastq	T212.IS300_Clean.1.fastq.gz	T212.IS300_Clean.2.fastq.gz
NC_000962	1	4411532	7111118	4380686	99.3008	241.716	70.2	59.4	T2119	lineage4	lineage4.4.2	Shandong Province	Eastern China	SRR25515095	SRP453313	new	PRJNA1002108	SAMN36834868	T2119	WGS of MTB: homo sapiens	WGS	GENOMIC	RANDOM	PAIRED	Illumina	Illumina HiSeq 4000	WGS of Mycobacterium tuberculosis strain, paired reads	fastq	T2119.IS300_Clean.1.fastq.gz	T2119.IS300_Clean.2.fastq.gz
NC_000962	1	4411532	7230287	4378710	99.256	245.755	69.1	59.3	T2116	lineage2	lineage2.2.1	Shandong Province	Eastern China	SRR25515096	SRP453313	new	PRJNA1002108	SAMN36834867	T2116	WGS of MTB: homo sapiens	WGS	GENOMIC	RANDOM	PAIRED	Illumina	Illumina HiSeq 4000	WGS of Mycobacterium tuberculosis strain, paired reads	fastq	T2116.IS300_Clean.1.fastq.gz	T2116.IS300_Clean.2.fastq.gz
NC_000962	1	4411532	7322370	4356643	98.7558	248.902	69.6	59.2	T2111	lineage2	lineage2.2.1	Shandong Province	Eastern China	SRR25515097	SRP453313	new	PRJNA1002108	SAMN36834866	T2111	WGS of MTB: homo sapiens	WGS	GENOMIC	RANDOM	PAIRED	Illumina	Illumina HiSeq 4000	WGS of Mycobacterium tuberculosis strain, paired reads	fastq	T2111.IS300_Clean.1.fastq.gz	T2111.IS300_Clean.2.fastq.gz
NC_000962	1	4411532	7121487	4355268	98.7246	242.081	70.1	59.1	T2110	lineage2	lineage2.2.1	Shandong Province	Eastern China	SRR25515098	SRP453313	new	PRJNA1002108	SAMN36834865	T2110	WGS of MTB: homo sapiens	WGS	GENOMIC	RANDOM	PAIRED	Illumina	Illumina HiSeq 4000	WGS of Mycobacterium tuberculosis strain, paired reads	fastq	T2110.IS300_Clean.1.fastq.gz	T2110.IS300_Clean.2.fastq.gz
NC_000962	1	4411532	7066250	4366111	98.9704	240.186	70.1	59.2	T211	lineage2	lineage2.2.1	Shandong Province	Eastern China	SRR25515099	SRP453313	new	PRJNA1002108	SAMN36834864	T211	WGS of MTB: homo sapiens	WGS	GENOMIC	RANDOM	PAIRED	Illumina	Illumina HiSeq 4000	WGS of Mycobacterium tuberculosis strain, paired reads	fastq	T211.IS300_Clean.1.fastq.gz	T211.IS300_Clean.2.fastq.gz
NC_000962	1	4411532	7237054	4354695	98.7116	245.992	69.3	59.2	T2109	lineage2	lineage2.2.1	Shandong Province	Eastern China	SRR25515100	SRP453313	new	PRJNA1002108	SAMN36834863	T2109	WGS of MTB: homo sapiens	WGS	GENOMIC	RANDOM	PAIRED	Illumina	Illumina HiSeq 4000	WGS of Mycobacterium tuberculosis strain, paired reads	fastq	T2109.IS300_Clean.1.fastq.gz	T2109.IS300_Clean.2.fastq.gz
NC_000962	1	4411532	7266588	4362613	98.8911	247.003	69.4	59.2	T2107	lineage2	lineage2.2.1	Shandong Province	Eastern China	SRR25515101	SRP453313	new	PRJNA1002108	SAMN36834862	T2107	WGS of MTB: homo sapiens	WGS	GENOMIC	RANDOM	PAIRED	Illumina	Illumina HiSeq 4000	WGS of Mycobacterium tuberculosis strain, paired reads	fastq	T2107.IS300_Clean.1.fastq.gz	T2107.IS300_Clean.2.fastq.gz
NC_000962	1	4411532	7067355	4357105	98.7663	240.236	70.2	59.2	T2104	lineage2	lineage2.2.1	Shandong Province	Eastern China	SRR25515103	SRP453313	new	PRJNA1002108	SAMN36834861	T2104	WGS of MTB: homo sapiens	WGS	GENOMIC	RANDOM	PAIRED	Illumina	Illumina HiSeq 4000	WGS of Mycobacterium tuberculosis strain, paired reads	fastq	T2104.IS300_Clean.1.fastq.gz	T2104.IS300_Clean.2.fastq.gz
NC_000962	1	4411532	7136496	4369573	99.0489	242.586	70	59.2	T2101	lineage2	lineage2.2.1	Shandong Province	Eastern China	SRR25515104	SRP453313	new	PRJNA1002108	SAMN36834860	T2101	WGS of MTB: homo sapiens	WGS	GENOMIC	RANDOM	PAIRED	Illumina	Illumina HiSeq 4000	WGS of Mycobacterium tuberculosis strain, paired reads	fastq	T2101.IS300_Clean.1.fastq.gz	T2101.IS300_Clean.2.fastq.gz
NC_000962	1	4411532	7106082	4354192	98.7002	241.531	69.2	59.3	T21	lineage2	lineage2.2.2	Shandong Province	Eastern China	SRR25515105	SRP453313	new	PRJNA1002108	SAMN36834859	T21	WGS of MTB: homo sapiens	WGS	GENOMIC	RANDOM	PAIRED	Illumina	Illumina HiSeq 4000	WGS of Mycobacterium tuberculosis strain, paired reads	fastq	T21.IS300_Clean.1.fastq.gz	T21.IS300_Clean.2.fastq.gz
NC_000962	1	4411532	7078856	4361361	98.8627	240.623	70.2	59.2	T2095	lineage2	lineage2.2.1	Shandong Province	Eastern China	SRR25515106	SRP453313	new	PRJNA1002108	SAMN36834858	T2095	WGS of MTB: homo sapiens	WGS	GENOMIC	RANDOM	PAIRED	Illumina	Illumina HiSeq 4000	WGS of Mycobacterium tuberculosis strain, paired reads	fastq	T2095.IS300_Clean.1.fastq.gz	T2095.IS300_Clean.2.fastq.gz
NC_000962	1	4411532	7096519	4376413	99.2039	241.176	69.1	59.2	T2093	lineage2	lineage2.2.1	Shandong Province	Eastern China	SRR25515107	SRP453313	new	PRJNA1002108	SAMN36834857	T2093	WGS of MTB: homo sapiens	WGS	GENOMIC	RANDOM	PAIRED	Illumina	Illumina HiSeq 4000	WGS of Mycobacterium tuberculosis strain, paired reads	fastq	T2093.IS300_Clean.1.fastq.gz	T2093.IS300_Clean.2.fastq.gz
NC_000962	1	4411532	7163330	4380113	99.2878	243.464	69.1	59.1	T2090	lineage2	lineage2.2.1	Shandong Province	Eastern China	SRR25515108	SRP453313	new	PRJNA1002108	SAMN36834856	T2090	WGS of MTB: homo sapiens	WGS	GENOMIC	RANDOM	PAIRED	Illumina	Illumina HiSeq 4000	WGS of Mycobacterium tuberculosis strain, paired reads	fastq	T2090.IS300_Clean.1.fastq.gz	T2090.IS300_Clean.2.fastq.gz
NC_000962	1	4411532	6804135	4370972	99.0806	231.249	69	59.2	T209	lineage2	lineage2.2.1	Shandong Province	Eastern China	SRR25515109	SRP453313	new	PRJNA1002108	SAMN36834855	T209	WGS of MTB: homo sapiens	WGS	GENOMIC	RANDOM	PAIRED	Illumina	Illumina HiSeq 4000	WGS of Mycobacterium tuberculosis strain, paired reads	fastq	T209.IS300_Clean.1.fastq.gz	T209.IS300_Clean.2.fastq.gz
NC_000962	1	4411532	7193248	4381405	99.3171	244.499	68.8	59.3	T2088	lineage2	lineage2.2.1	Shandong Province	Eastern China	SRR25515110	SRP453313	new	PRJNA1002108	SAMN36834854	T2088	WGS of MTB: homo sapiens	WGS	GENOMIC	RANDOM	PAIRED	Illumina	Illumina HiSeq 4000	WGS of Mycobacterium tuberculosis strain, paired reads	fastq	T2088.IS300_Clean.1.fastq.gz	T2088.IS300_Clean.2.fastq.gz
NC_000962	1	4411532	7147903	4361558	98.8672	242.972	69.9	59.2	T2087	lineage2	lineage2.2.1	Shandong Province	Eastern China	SRR25515111	SRP453313	new	PRJNA1002108	SAMN36834853	T2087	WGS of MTB: homo sapiens	WGS	GENOMIC	RANDOM	PAIRED	Illumina	Illumina HiSeq 4000	WGS of Mycobacterium tuberculosis strain, paired reads	fastq	T2087.IS300_Clean.1.fastq.gz	T2087.IS300_Clean.2.fastq.gz
NC_000962	1	4411532	7159739	4359450	98.8194	243.373	69.9	59.2	T2085	lineage2	lineage2.2.1	Shandong Province	Eastern China	SRR25515112	SRP453313	new	PRJNA1002108	SAMN36834852	T2085	WGS of MTB: homo sapiens	WGS	GENOMIC	RANDOM	PAIRED	Illumina	Illumina HiSeq 4000	WGS of Mycobacterium tuberculosis strain, paired reads	fastq	T2085.IS300_Clean.1.fastq.gz	T2085.IS300_Clean.2.fastq.gz
NC_000962	1	4411532	7122867	4380260	99.2911	242.07	69	59.2	T2081	lineage2	lineage2.2.1	Shandong Province	Eastern China	SRR25515115	SRP453313	new	PRJNA1002108	SAMN36834851	T2081	WGS of MTB: homo sapiens	WGS	GENOMIC	RANDOM	PAIRED	Illumina	Illumina HiSeq 4000	WGS of Mycobacterium tuberculosis strain, paired reads	fastq	T2081.IS300_Clean.1.fastq.gz	T2081.IS300_Clean.2.fastq.gz
NC_000962	1	4411532	7180457	4375471	99.1826	244.053	68.7	59.2	T2080	lineage2	lineage2.2.1	Shandong Province	Eastern China	SRR25515116	SRP453313	new	PRJNA1002108	SAMN36834850	T2080	WGS of MTB: homo sapiens	WGS	GENOMIC	RANDOM	PAIRED	Illumina	Illumina HiSeq 4000	WGS of Mycobacterium tuberculosis strain, paired reads	fastq	T2080.IS300_Clean.1.fastq.gz	T2080.IS300_Clean.2.fastq.gz
NC_000962	1	4411532	7116589	4358364	98.7948	241.903	69.8	59.3	T208	lineage2	lineage2.2.1	Shandong Province	Eastern China	SRR25515117	SRP453313	new	PRJNA1002108	SAMN36834849	T208	WGS of MTB: homo sapiens	WGS	GENOMIC	RANDOM	PAIRED	Illumina	Illumina HiSeq 4000	WGS of Mycobacterium tuberculosis strain, paired reads	fastq	T208.IS300_Clean.1.fastq.gz	T208.IS300_Clean.2.fastq.gz
NC_000962	1	4411532	7303195	4360161	98.8355	248.246	69.3	59.2	T2079	lineage2	lineage2.2.1	Shandong Province	Eastern China	SRR25515118	SRP453313	new	PRJNA1002108	SAMN36834848	T2079	WGS of MTB: homo sapiens	WGS	GENOMIC	RANDOM	PAIRED	Illumina	Illumina HiSeq 4000	WGS of Mycobacterium tuberculosis strain, paired reads	fastq	T2079.IS300_Clean.1.fastq.gz	T2079.IS300_Clean.2.fastq.gz
NC_000962	1	4411532	7063555	4359362	98.8174	240.093	70.2	59.2	T2078	lineage2	lineage2.2.1	Shandong Province	Eastern China	SRR25515119	SRP453313	new	PRJNA1002108	SAMN36834847	T2078	WGS of MTB: homo sapiens	WGS	GENOMIC	RANDOM	PAIRED	Illumina	Illumina HiSeq 4000	WGS of Mycobacterium tuberculosis strain, paired reads	fastq	T2078.IS300_Clean.1.fastq.gz	T2078.IS300_Clean.2.fastq.gz
NC_000962	1	4411532	7044166	4358878	98.8064	239.434	70.1	59.2	T2077	lineage2	lineage2.2.1	Shandong Province	Eastern China	SRR25515120	SRP453313	new	PRJNA1002108	SAMN36834846	T2077	WGS of MTB: homo sapiens	WGS	GENOMIC	RANDOM	PAIRED	Illumina	Illumina HiSeq 4000	WGS of Mycobacterium tuberculosis strain, paired reads	fastq	T2077.IS300_Clean.1.fastq.gz	T2077.IS300_Clean.2.fastq.gz
NC_000962	1	4411532	7251225	4378351	99.2479	246.464	69	59.2	T2073	lineage2	lineage2.2.1	Shandong Province	Eastern China	SRR25515121	SRP453313	new	PRJNA1002108	SAMN36834845	T2073	WGS of MTB: homo sapiens	WGS	GENOMIC	RANDOM	PAIRED	Illumina	Illumina HiSeq 4000	WGS of Mycobacterium tuberculosis strain, paired reads	fastq	T2073.IS300_Clean.1.fastq.gz	T2073.IS300_Clean.2.fastq.gz
NC_000962	1	4411532	7100187	4354316	98.703	241.358	70.1	59.2	T2071	lineage2	lineage2.2.1	Shandong Province	Eastern China	SRR25515122	SRP453313	new	PRJNA1002108	SAMN36834844	T2071	WGS of MTB: homo sapiens	WGS	GENOMIC	RANDOM	PAIRED	Illumina	Illumina HiSeq 4000	WGS of Mycobacterium tuberculosis strain, paired reads	fastq	T2071.IS300_Clean.1.fastq.gz	T2071.IS300_Clean.2.fastq.gz
NC_000962	1	4411532	6698192	4378175	99.2439	227.188	70.5	59.1	T2070	lineage2	lineage2.2.1	Shandong Province	Eastern China	SRR25515123	SRP453313	new	PRJNA1002108	SAMN36834843	T2070	WGS of MTB: homo sapiens	WGS	GENOMIC	RANDOM	PAIRED	Illumina	Illumina HiSeq 4000	WGS of Mycobacterium tuberculosis strain, paired reads	fastq	T2070.IS300_Clean.1.fastq.gz	T2070.IS300_Clean.2.fastq.gz
NC_000962	1	4411532	6477212	4380968	99.3072	220.144	69	59.2	T2069	lineage2	lineage2.2.1	Shandong Province	Eastern China	SRR25515124	SRP453313	new	PRJNA1002108	SAMN36834842	T2069	WGS of MTB: homo sapiens	WGS	GENOMIC	RANDOM	PAIRED	Illumina	Illumina HiSeq 4000	WGS of Mycobacterium tuberculosis strain, paired reads	fastq	T2069.IS300_Clean.1.fastq.gz	T2069.IS300_Clean.2.fastq.gz
NC_000962	1	4411532	7055105	4380433	99.2951	239.767	69	59.2	T2067	lineage2	lineage2.2.1	Shandong Province	Eastern China	SRR25515126	SRP453313	new	PRJNA1002108	SAMN36834841	T2067	WGS of MTB: homo sapiens	WGS	GENOMIC	RANDOM	PAIRED	Illumina	Illumina HiSeq 4000	WGS of Mycobacterium tuberculosis strain, paired reads	fastq	T2067.IS300_Clean.1.fastq.gz	T2067.IS300_Clean.2.fastq.gz
NC_000962	1	4411532	7335866	4372835	99.1228	249.371	69.2	59.4	T2066	lineage4	lineage4.5	Shandong Province	Eastern China	SRR25515825	SRP453313	new	PRJNA1002108	SAMN36834840	T2066	WGS of MTB: homo sapiens	WGS	GENOMIC	RANDOM	PAIRED	Illumina	Illumina HiSeq 4000	WGS of Mycobacterium tuberculosis strain, paired reads	fastq	T2066.IS300_Clean.1.fastq.gz	T2066.IS300_Clean.2.fastq.gz
NC_000962	1	4411532	6966231	4387130	99.4469	236.764	69.9	59.1	T2065	lineage2	lineage2.2.1	Shandong Province	Eastern China	SRR25515826	SRP453313	new	PRJNA1002108	SAMN36834839	T2065	WGS of MTB: homo sapiens	WGS	GENOMIC	RANDOM	PAIRED	Illumina	Illumina HiSeq 4000	WGS of Mycobacterium tuberculosis strain, paired reads	fastq	T2065.IS300_Clean.1.fastq.gz	T2065.IS300_Clean.2.fastq.gz
NC_000962	1	4411532	7013889	4354668	98.711	238.378	69.1	59.2	T2060	lineage2	lineage2.2.1	Shandong Province	Eastern China	SRR25515827	SRP453313	new	PRJNA1002108	SAMN36834838	T2060	WGS of MTB: homo sapiens	WGS	GENOMIC	RANDOM	PAIRED	Illumina	Illumina HiSeq 4000	WGS of Mycobacterium tuberculosis strain, paired reads	fastq	T2060.IS300_Clean.1.fastq.gz	T2060.IS300_Clean.2.fastq.gz
NC_000962	1	4411532	7016758	4366842	98.987	238.47	69.9	59.1	T206	lineage2	lineage2.2.1	Shandong Province	Eastern China	SRR25515828	SRP453313	new	PRJNA1002108	SAMN36834837	T206	WGS of MTB: homo sapiens	WGS	GENOMIC	RANDOM	PAIRED	Illumina	Illumina HiSeq 4000	WGS of Mycobacterium tuberculosis strain, paired reads	fastq	T206.IS300_Clean.1.fastq.gz	T206.IS300_Clean.2.fastq.gz
NC_000962	1	4411532	6672263	4358811	98.8049	226.781	69.2	59.2	T2055	lineage2	lineage2.2.1	Shandong Province	Eastern China	SRR25515829	SRP453313	new	PRJNA1002108	SAMN36834836	T2055	WGS of MTB: homo sapiens	WGS	GENOMIC	RANDOM	PAIRED	Illumina	Illumina HiSeq 4000	WGS of Mycobacterium tuberculosis strain, paired reads	fastq	T2055.IS300_Clean.1.fastq.gz	T2055.IS300_Clean.2.fastq.gz
NC_000962	1	4411532	7226489	4355847	98.7377	245.637	69.4	59.2	T205	lineage2	lineage2.2.1	Shandong Province	Eastern China	SRR25515830	SRP453313	new	PRJNA1002108	SAMN36834835	T205	WGS of MTB: homo sapiens	WGS	GENOMIC	RANDOM	PAIRED	Illumina	Illumina HiSeq 4000	WGS of Mycobacterium tuberculosis strain, paired reads	fastq	T205.IS300_Clean.1.fastq.gz	T205.IS300_Clean.2.fastq.gz
NC_000962	1	4411532	6692700	4399339	99.7236	227.479	69.5	59.4	T2049	lineage4	lineage4.5	Shandong Province	Eastern China	SRR25515831	SRP453313	new	PRJNA1002108	SAMN36834834	T2049	WGS of MTB: homo sapiens	WGS	GENOMIC	RANDOM	PAIRED	Illumina	Illumina HiSeq 4000	WGS of Mycobacterium tuberculosis strain, paired reads	fastq	T2049.IS300_Clean.1.fastq.gz	T2049.IS300_Clean.2.fastq.gz
NC_000962	1	4411532	7040510	4380809	99.3036	239.281	68.7	59.2	T2047	lineage2	lineage2.2.1	Shandong Province	Eastern China	SRR25515832	SRP453313	new	PRJNA1002108	SAMN36834833	T2047	WGS of MTB: homo sapiens	WGS	GENOMIC	RANDOM	PAIRED	Illumina	Illumina HiSeq 4000	WGS of Mycobacterium tuberculosis strain, paired reads	fastq	T2047.IS300_Clean.1.fastq.gz	T2047.IS300_Clean.2.fastq.gz
NC_000962	1	4411532	7005702	4362734	98.8939	238.121	70.2	59.2	T2046	lineage2	lineage2.2.1	Shandong Province	Eastern China	SRR25515833	SRP453313	new	PRJNA1002108	SAMN36834832	T2046	WGS of MTB: homo sapiens	WGS	GENOMIC	RANDOM	PAIRED	Illumina	Illumina HiSeq 4000	WGS of Mycobacterium tuberculosis strain, paired reads	fastq	T2046.IS300_Clean.1.fastq.gz	T2046.IS300_Clean.2.fastq.gz
NC_000962	1	4411532	7179032	4359400	98.8183	244.012	69.3	59.2	T2043	lineage2	lineage2.2.1	Shandong Province	Eastern China	SRR25515835	SRP453313	new	PRJNA1002108	SAMN36834831	T2043	WGS of MTB: homo sapiens	WGS	GENOMIC	RANDOM	PAIRED	Illumina	Illumina HiSeq 4000	WGS of Mycobacterium tuberculosis strain, paired reads	fastq	T2043.IS300_Clean.1.fastq.gz	T2043.IS300_Clean.2.fastq.gz
NC_000962	1	4411532	7068959	4378907	99.2605	240.222	69.2	59.2	T2041	lineage2	lineage2.2.1	Shandong Province	Eastern China	SRR25515836	SRP453313	new	PRJNA1002108	SAMN36834830	T2041	WGS of MTB: homo sapiens	WGS	GENOMIC	RANDOM	PAIRED	Illumina	Illumina HiSeq 4000	WGS of Mycobacterium tuberculosis strain, paired reads	fastq	T2041.IS300_Clean.1.fastq.gz	T2041.IS300_Clean.2.fastq.gz
NC_000962	1	4411532	6966557	4354456	98.7062	236.771	69.2	59.2	T2036	lineage2	lineage2.2.1	Shandong Province	Eastern China	SRR25515837	SRP453313	new	PRJNA1002108	SAMN36834829	T2036	WGS of MTB: homo sapiens	WGS	GENOMIC	RANDOM	PAIRED	Illumina	Illumina HiSeq 4000	WGS of Mycobacterium tuberculosis strain, paired reads	fastq	T2036.IS300_Clean.1.fastq.gz	T2036.IS300_Clean.2.fastq.gz
NC_000962	1	4411532	7222806	4356247	98.7468	245.502	69.5	59.3	T2031	lineage2	lineage2.2.1	Shandong Province	Eastern China	SRR25515838	SRP453313	new	PRJNA1002108	SAMN36834828	T2031	WGS of MTB: homo sapiens	WGS	GENOMIC	RANDOM	PAIRED	Illumina	Illumina HiSeq 4000	WGS of Mycobacterium tuberculosis strain, paired reads	fastq	T2031.IS300_Clean.1.fastq.gz	T2031.IS300_Clean.2.fastq.gz
NC_000962	1	4411532	7287703	4347008	98.5374	247.694	68.8	59.2	T203	lineage2	lineage2.2.1	Shandong Province	Eastern China	SRR25515839	SRP453313	new	PRJNA1002108	SAMN36834827	T203	WGS of MTB: homo sapiens	WGS	GENOMIC	RANDOM	PAIRED	Illumina	Illumina HiSeq 4000	WGS of Mycobacterium tuberculosis strain, paired reads	fastq	T203.IS300_Clean.1.fastq.gz	T203.IS300_Clean.2.fastq.gz
NC_000962	1	4411532	7033399	4377747	99.2342	239.058	69.9	59.4	T2027	lineage4	lineage4.4.2	Shandong Province	Eastern China	SRR25515840	SRP453313	new	PRJNA1002108	SAMN36834826	T2027	WGS of MTB: homo sapiens	WGS	GENOMIC	RANDOM	PAIRED	Illumina	Illumina HiSeq 4000	WGS of Mycobacterium tuberculosis strain, paired reads	fastq	T2027.IS300_Clean.1.fastq.gz	T2027.IS300_Clean.2.fastq.gz
NC_000962	1	4411532	6933339	4382095	99.3327	235.595	69	59.2	T2024	lineage2	lineage2.2.1	Shandong Province	Eastern China	SRR25515841	SRP453313	new	PRJNA1002108	SAMN36834825	T2024	WGS of MTB: homo sapiens	WGS	GENOMIC	RANDOM	PAIRED	Illumina	Illumina HiSeq 4000	WGS of Mycobacterium tuberculosis strain, paired reads	fastq	T2024.IS300_Clean.1.fastq.gz	T2024.IS300_Clean.2.fastq.gz
NC_000962	1	4411532	6221324	4363236	98.9052	211.446	69.2	59.2	T2023	lineage2	lineage2.2.1	Shandong Province	Eastern China	SRR25515842	SRP453313	new	PRJNA1002108	SAMN36834824	T2023	WGS of MTB: homo sapiens	WGS	GENOMIC	RANDOM	PAIRED	Illumina	Illumina HiSeq 4000	WGS of Mycobacterium tuberculosis strain, paired reads	fastq	T2023.IS300_Clean.1.fastq.gz	T2023.IS300_Clean.2.fastq.gz
NC_000962	1	4411532	6912772	4383353	99.3612	234.925	70	59.1	T2022	lineage2	lineage2.2.1	Shandong Province	Eastern China	SRR25515843	SRP453313	new	PRJNA1002108	SAMN36834823	T2022	WGS of MTB: homo sapiens	WGS	GENOMIC	RANDOM	PAIRED	Illumina	Illumina HiSeq 4000	WGS of Mycobacterium tuberculosis strain, paired reads	fastq	T2022.IS300_Clean.1.fastq.gz	T2022.IS300_Clean.2.fastq.gz
NC_000962	1	4411532	7104553	4357790	98.7818	241.483	69.9	59.2	T2020	lineage2	lineage2.2.1	Shandong Province	Eastern China	SRR25515844	SRP453313	new	PRJNA1002108	SAMN36834822	T2020	WGS of MTB: homo sapiens	WGS	GENOMIC	RANDOM	PAIRED	Illumina	Illumina HiSeq 4000	WGS of Mycobacterium tuberculosis strain, paired reads	fastq	T2020.IS300_Clean.1.fastq.gz	T2020.IS300_Clean.2.fastq.gz
NC_000962	1	4411532	6511459	4372901	99.1243	221.305	69.2	59.4	T2018	lineage4	lineage4.4.2	Shandong Province	Eastern China	SRR25515846	SRP453313	new	PRJNA1002108	SAMN36834821	T2018	WGS of MTB: homo sapiens	WGS	GENOMIC	RANDOM	PAIRED	Illumina	Illumina HiSeq 4000	WGS of Mycobacterium tuberculosis strain, paired reads	fastq	T2018.IS300_Clean.1.fastq.gz	T2018.IS300_Clean.2.fastq.gz
NC_000962	1	4411532	6918670	4390960	99.5337	235.142	69.9	59.3	T2016	lineage4	lineage4.4.2	Shandong Province	Eastern China	SRR25515847	SRP453313	new	PRJNA1002108	SAMN36834820	T2016	WGS of MTB: homo sapiens	WGS	GENOMIC	RANDOM	PAIRED	Illumina	Illumina HiSeq 4000	WGS of Mycobacterium tuberculosis strain, paired reads	fastq	T2016.IS300_Clean.1.fastq.gz	T2016.IS300_Clean.2.fastq.gz
NC_000962	1	4411532	7079014	4358218	98.7915	240.614	70.1	59.2	T2015	lineage2	lineage2.2.1	Shandong Province	Eastern China	SRR25515848	SRP453313	new	PRJNA1002108	SAMN36834819	T2015	WGS of MTB: homo sapiens	WGS	GENOMIC	RANDOM	PAIRED	Illumina	Illumina HiSeq 4000	WGS of Mycobacterium tuberculosis strain, paired reads	fastq	T2015.IS300_Clean.1.fastq.gz	T2015.IS300_Clean.2.fastq.gz
NC_000962	1	4411532	7114528	4382016	99.3309	241.791	68.6	59.2	T2013	lineage2	lineage2.2.1	Shandong Province	Eastern China	SRR25515849	SRP453313	new	PRJNA1002108	SAMN36834818	T2013	WGS of MTB: homo sapiens	WGS	GENOMIC	RANDOM	PAIRED	Illumina	Illumina HiSeq 4000	WGS of Mycobacterium tuberculosis strain, paired reads	fastq	T2013.IS300_Clean.1.fastq.gz	T2013.IS300_Clean.2.fastq.gz
NC_000962	1	4411532	6805921	4409617	99.9566	231.245	68.8	59.4	T2012	lineage4	lineage4.4.2	Shandong Province	Eastern China	SRR25515850	SRP453313	new	PRJNA1002108	SAMN36834817	T2012	WGS of MTB: homo sapiens	WGS	GENOMIC	RANDOM	PAIRED	Illumina	Illumina HiSeq 4000	WGS of Mycobacterium tuberculosis strain, paired reads	fastq	T2012.IS300_Clean.1.fastq.gz	T2012.IS300_Clean.2.fastq.gz
NC_000962	1	4411532	6691649	4375269	99.178	227.422	69.4	59.1	T2011	lineage2	lineage2.2.1	Shandong Province	Eastern China	SRR25515851	SRP453313	new	PRJNA1002108	SAMN36834816	T2011	WGS of MTB: homo sapiens	WGS	GENOMIC	RANDOM	PAIRED	Illumina	Illumina HiSeq 4000	WGS of Mycobacterium tuberculosis strain, paired reads	fastq	T2011.IS300_Clean.1.fastq.gz	T2011.IS300_Clean.2.fastq.gz
NC_000962	1	4411532	6998339	4354328	98.7033	237.867	70.2	59.1	T2010	lineage2	lineage2.2.1	Shandong Province	Eastern China	SRR25515852	SRP453313	new	PRJNA1002108	SAMN36834815	T2010	WGS of MTB: homo sapiens	WGS	GENOMIC	RANDOM	PAIRED	Illumina	Illumina HiSeq 4000	WGS of Mycobacterium tuberculosis strain, paired reads	fastq	T2010.IS300_Clean.1.fastq.gz	T2010.IS300_Clean.2.fastq.gz
NC_000962	1	4411532	7069905	4374065	99.1507	239.767	70.3	59.1	T2009	lineage2	lineage2.2.1	Shandong Province	Eastern China	SRR25515853	SRP453313	new	PRJNA1002108	SAMN36834814	T2009	WGS of MTB: homo sapiens	WGS	GENOMIC	RANDOM	PAIRED	Illumina	Illumina HiSeq 4000	WGS of Mycobacterium tuberculosis strain, paired reads	fastq	T2009.IS300_Clean.1.fastq.gz	T2009.IS300_Clean.2.fastq.gz
NC_000962	1	4411532	7050187	4355039	98.7194	239.638	69.9	59.1	T2008	lineage2	lineage2.2.1	Shandong Province	Eastern China	SRR25515854	SRP453313	new	PRJNA1002108	SAMN36834813	T2008	WGS of MTB: homo sapiens	WGS	GENOMIC	RANDOM	PAIRED	Illumina	Illumina HiSeq 4000	WGS of Mycobacterium tuberculosis strain, paired reads	fastq	T2008.IS300_Clean.1.fastq.gz	T2008.IS300_Clean.2.fastq.gz
NC_000962	1	4411532	7173572	4355564	98.7313	243.81	69.4	59.1	T20	lineage2	lineage2.2.1	Shandong Province	Eastern China	SRR25515855	SRP453313	new	PRJNA1002108	SAMN36834812	T20	WGS of MTB: homo sapiens	WGS	GENOMIC	RANDOM	PAIRED	Illumina	Illumina HiSeq 4000	WGS of Mycobacterium tuberculosis strain, paired reads	fastq	T20.IS300_Clean.1.fastq.gz	T20.IS300_Clean.2.fastq.gz
NC_000962	1	4411532	6367367	4352491	98.6617	216.434	70.2	59.2	T1992	lineage2	lineage2.2.1	Shandong Province	Eastern China	SRR25515383	SRP453313	new	PRJNA1002108	SAMN36834811	T1992	WGS of MTB: homo sapiens	WGS	GENOMIC	RANDOM	PAIRED	Illumina	Illumina HiSeq 4000	WGS of Mycobacterium tuberculosis strain, paired reads	fastq	T1992.IS300_Clean.1.fastq.gz	T1992.IS300_Clean.2.fastq.gz
NC_000962	1	4411532	7118339	4381514	99.3196	241.92	69	59.1	T1990	lineage2	lineage2.2.1	Shandong Province	Eastern China	SRR25515384	SRP453313	new	PRJNA1002108	SAMN36834810	T1990	WGS of MTB: homo sapiens	WGS	GENOMIC	RANDOM	PAIRED	Illumina	Illumina HiSeq 4000	WGS of Mycobacterium tuberculosis strain, paired reads	fastq	T1990.IS300_Clean.1.fastq.gz	T1990.IS300_Clean.2.fastq.gz
NC_000962	1	4411532	7110633	4382902	99.351	241.652	69	59.1	T1989	lineage2	lineage2.2.1	Shandong Province	Eastern China	SRR25515385	SRP453313	new	PRJNA1002108	SAMN36834809	T1989	WGS of MTB: homo sapiens	WGS	GENOMIC	RANDOM	PAIRED	Illumina	Illumina HiSeq 4000	WGS of Mycobacterium tuberculosis strain, paired reads	fastq	T1989.IS300_Clean.1.fastq.gz	T1989.IS300_Clean.2.fastq.gz
NC_000962	1	4411532	5940305	4354817	98.7144	201.903	69.4	59.1	T1988	lineage2	lineage2.2.1	Shandong Province	Eastern China	SRR25515386	SRP453313	new	PRJNA1002108	SAMN36834808	T1988	WGS of MTB: homo sapiens	WGS	GENOMIC	RANDOM	PAIRED	Illumina	Illumina HiSeq 4000	WGS of Mycobacterium tuberculosis strain, paired reads	fastq	T1988.IS300_Clean.1.fastq.gz	T1988.IS300_Clean.2.fastq.gz
NC_000962	1	4411532	7140333	4372467	99.1145	242.696	69.8	59.2	T1987	lineage2	lineage2.2.1	Shandong Province	Eastern China	SRR25515387	SRP453313	new	PRJNA1002108	SAMN36834807	T1987	WGS of MTB: homo sapiens	WGS	GENOMIC	RANDOM	PAIRED	Illumina	Illumina HiSeq 4000	WGS of Mycobacterium tuberculosis strain, paired reads	fastq	T1987.IS300_Clean.1.fastq.gz	T1987.IS300_Clean.2.fastq.gz
NC_000962	1	4411532	7235200	4358075	98.7882	245.932	69.5	59.2	T1985	lineage2	lineage2.2.1	Shandong Province	Eastern China	SRR25515388	SRP453313	new	PRJNA1002108	SAMN36834806	T1985	WGS of MTB: homo sapiens	WGS	GENOMIC	RANDOM	PAIRED	Illumina	Illumina HiSeq 4000	WGS of Mycobacterium tuberculosis strain, paired reads	fastq	T1985.IS300_Clean.1.fastq.gz	T1985.IS300_Clean.2.fastq.gz
NC_000962	1	4411532	7125640	4362276	98.8835	242.201	69.9	59.2	T1981	lineage2	lineage2.2.1	Shandong Province	Eastern China	SRR25515389	SRP453313	new	PRJNA1002108	SAMN36834805	T1981	WGS of MTB: homo sapiens	WGS	GENOMIC	RANDOM	PAIRED	Illumina	Illumina HiSeq 4000	WGS of Mycobacterium tuberculosis strain, paired reads	fastq	T1981.IS300_Clean.1.fastq.gz	T1981.IS300_Clean.2.fastq.gz
NC_000962	1	4411532	7250050	4353289	98.6798	246.428	69.5	59.2	T1978	lineage2	lineage2.2.1	Shandong Province	Eastern China	SRR25515390	SRP453313	new	PRJNA1002108	SAMN36834804	T1978	WGS of MTB: homo sapiens	WGS	GENOMIC	RANDOM	PAIRED	Illumina	Illumina HiSeq 4000	WGS of Mycobacterium tuberculosis strain, paired reads	fastq	T1978.IS300_Clean.1.fastq.gz	T1978.IS300_Clean.2.fastq.gz
NC_000962	1	4411532	7039054	4354538	98.7081	239.262	69.8	59.3	T1977	lineage2	lineage2.2.1	Shandong Province	Eastern China	SRR25515391	SRP453313	new	PRJNA1002108	SAMN36834803	T1977	WGS of MTB: homo sapiens	WGS	GENOMIC	RANDOM	PAIRED	Illumina	Illumina HiSeq 4000	WGS of Mycobacterium tuberculosis strain, paired reads	fastq	T1977.IS300_Clean.1.fastq.gz	T1977.IS300_Clean.2.fastq.gz
NC_000962	1	4411532	6299102	4361073	98.8562	214.104	69.9	59.2	T1975	lineage2	lineage2.2.1	Shandong Province	Eastern China	SRR25515392	SRP453313	new	PRJNA1002108	SAMN36834802	T1975	WGS of MTB: homo sapiens	WGS	GENOMIC	RANDOM	PAIRED	Illumina	Illumina HiSeq 4000	WGS of Mycobacterium tuberculosis strain, paired reads	fastq	T1975.IS300_Clean.1.fastq.gz	T1975.IS300_Clean.2.fastq.gz
NC_000962	1	4411532	7051307	4360875	98.8517	239.686	69.7	59.2	T1973	lineage2	lineage2.2.1	Shandong Province	Eastern China	SRR25515394	SRP453313	new	PRJNA1002108	SAMN36834801	T1973	WGS of MTB: homo sapiens	WGS	GENOMIC	RANDOM	PAIRED	Illumina	Illumina HiSeq 4000	WGS of Mycobacterium tuberculosis strain, paired reads	fastq	T1973.IS300_Clean.1.fastq.gz	T1973.IS300_Clean.2.fastq.gz
NC_000962	1	4411532	6961757	4359490	98.8203	236.623	70	59.2	T1969	lineage2	lineage2.2.1	Shandong Province	Eastern China	SRR25515395	SRP453313	new	PRJNA1002108	SAMN36834800	T1969	WGS of MTB: homo sapiens	WGS	GENOMIC	RANDOM	PAIRED	Illumina	Illumina HiSeq 4000	WGS of Mycobacterium tuberculosis strain, paired reads	fastq	T1969.IS300_Clean.1.fastq.gz	T1969.IS300_Clean.2.fastq.gz
NC_000962	1	4411532	6999361	4355927	98.7396	237.915	69.7	59.3	T1968	lineage2	lineage2.2.2	Shandong Province	Eastern China	SRR25515396	SRP453313	new	PRJNA1002108	SAMN36834799	T1968	WGS of MTB: homo sapiens	WGS	GENOMIC	RANDOM	PAIRED	Illumina	Illumina HiSeq 4000	WGS of Mycobacterium tuberculosis strain, paired reads	fastq	T1968.IS300_Clean.1.fastq.gz	T1968.IS300_Clean.2.fastq.gz
NC_000962	1	4411532	6974679	4361377	98.8631	237.062	69.9	59.2	T1963	lineage2	lineage2.2.1	Shandong Province	Eastern China	SRR25515397	SRP453313	new	PRJNA1002108	SAMN36834798	T1963	WGS of MTB: homo sapiens	WGS	GENOMIC	RANDOM	PAIRED	Illumina	Illumina HiSeq 4000	WGS of Mycobacterium tuberculosis strain, paired reads	fastq	T1963.IS300_Clean.1.fastq.gz	T1963.IS300_Clean.2.fastq.gz
NC_000962	1	4411532	6944700	4360355	98.8399	236.04	69.8	59.2	T1962	lineage2	lineage2.2.1	Shandong Province	Eastern China	SRR25515398	SRP453313	new	PRJNA1002108	SAMN36834797	T1962	WGS of MTB: homo sapiens	WGS	GENOMIC	RANDOM	PAIRED	Illumina	Illumina HiSeq 4000	WGS of Mycobacterium tuberculosis strain, paired reads	fastq	T1962.IS300_Clean.1.fastq.gz	T1962.IS300_Clean.2.fastq.gz
NC_000962	1	4411532	6909936	4355757	98.7357	234.859	69.8	59.1	T1960	lineage2	lineage2.2.1	Shandong Province	Eastern China	SRR25515399	SRP453313	new	PRJNA1002108	SAMN36834796	T1960	WGS of MTB: homo sapiens	WGS	GENOMIC	RANDOM	PAIRED	Illumina	Illumina HiSeq 4000	WGS of Mycobacterium tuberculosis strain, paired reads	fastq	T1960.IS300_Clean.1.fastq.gz	T1960.IS300_Clean.2.fastq.gz
NC_000962	1	4411532	7037943	4349780	98.6002	239.229	69.9	59.2	T1956	lineage2	lineage2.2.1	Shandong Province	Eastern China	SRR25515400	SRP453313	new	PRJNA1002108	SAMN36834795	T1956	WGS of MTB: homo sapiens	WGS	GENOMIC	RANDOM	PAIRED	Illumina	Illumina HiSeq 4000	WGS of Mycobacterium tuberculosis strain, paired reads	fastq	T1956.IS300_Clean.1.fastq.gz	T1956.IS300_Clean.2.fastq.gz
NC_000962	1	4411532	7092808	4354472	98.7066	241.102	69.8	59.4	T1953	lineage2	lineage2.2.2	Shandong Province	Eastern China	SRR25515401	SRP453313	new	PRJNA1002108	SAMN36834794	T1953	WGS of MTB: homo sapiens	WGS	GENOMIC	RANDOM	PAIRED	Illumina	Illumina HiSeq 4000	WGS of Mycobacterium tuberculosis strain, paired reads	fastq	T1953.IS300_Clean.1.fastq.gz	T1953.IS300_Clean.2.fastq.gz
NC_000962	1	4411532	7071411	4362544	98.8895	240.369	70	59.2	T1952	lineage2	lineage2.2.1	Shandong Province	Eastern China	SRR25515402	SRP453313	new	PRJNA1002108	SAMN36834793	T1952	WGS of MTB: homo sapiens	WGS	GENOMIC	RANDOM	PAIRED	Illumina	Illumina HiSeq 4000	WGS of Mycobacterium tuberculosis strain, paired reads	fastq	T1952.IS300_Clean.1.fastq.gz	T1952.IS300_Clean.2.fastq.gz
NC_000962	1	4411532	6995846	4361005	98.8547	237.783	69.9	59.2	T1951	lineage2	lineage2.2.1	Shandong Province	Eastern China	SRR25515403	SRP453313	new	PRJNA1002108	SAMN36834792	T1951	WGS of MTB: homo sapiens	WGS	GENOMIC	RANDOM	PAIRED	Illumina	Illumina HiSeq 4000	WGS of Mycobacterium tuberculosis strain, paired reads	fastq	T1951.IS300_Clean.1.fastq.gz	T1951.IS300_Clean.2.fastq.gz
NC_000962	1	4411532	6984112	4360212	98.8367	237.39	69.8	59.2	T1950	lineage2	lineage2.2.1	Shandong Province	Eastern China	SRR25515405	SRP453313	new	PRJNA1002108	SAMN36834791	T1950	WGS of MTB: homo sapiens	WGS	GENOMIC	RANDOM	PAIRED	Illumina	Illumina HiSeq 4000	WGS of Mycobacterium tuberculosis strain, paired reads	fastq	T1950.IS300_Clean.1.fastq.gz	T1950.IS300_Clean.2.fastq.gz
NC_000962	1	4411532	7030870	4358823	98.8052	238.994	69.7	59.2	T1948	lineage2	lineage2.2.1	Shandong Province	Eastern China	SRR25515406	SRP453313	new	PRJNA1002108	SAMN36834790	T1948	WGS of MTB: homo sapiens	WGS	GENOMIC	RANDOM	PAIRED	Illumina	Illumina HiSeq 4000	WGS of Mycobacterium tuberculosis strain, paired reads	fastq	T1948.IS300_Clean.1.fastq.gz	T1948.IS300_Clean.2.fastq.gz
NC_000962	1	4411532	6971635	4355092	98.7206	236.964	69.8	59.3	T1946	lineage2	lineage2.2.1	Shandong Province	Eastern China	SRR25515407	SRP453313	new	PRJNA1002108	SAMN36834789	T1946	WGS of MTB: homo sapiens	WGS	GENOMIC	RANDOM	PAIRED	Illumina	Illumina HiSeq 4000	WGS of Mycobacterium tuberculosis strain, paired reads	fastq	T1946.IS300_Clean.1.fastq.gz	T1946.IS300_Clean.2.fastq.gz
NC_000962	1	4411532	7005806	4346000	98.5145	238.128	70	59.2	T1944	lineage2	lineage2.2.1	Shandong Province	Eastern China	SRR25515408	SRP453313	new	PRJNA1002108	SAMN36834788	T1944	WGS of MTB: homo sapiens	WGS	GENOMIC	RANDOM	PAIRED	Illumina	Illumina HiSeq 4000	WGS of Mycobacterium tuberculosis strain, paired reads	fastq	T1944.IS300_Clean.1.fastq.gz	T1944.IS300_Clean.2.fastq.gz
NC_000962	1	4411532	6982359	4377246	99.2228	237.331	70	59.4	T1942	lineage4	lineage4.4.2	Shandong Province	Eastern China	SRR25515409	SRP453313	new	PRJNA1002108	SAMN36834787	T1942	WGS of MTB: homo sapiens	WGS	GENOMIC	RANDOM	PAIRED	Illumina	Illumina HiSeq 4000	WGS of Mycobacterium tuberculosis strain, paired reads	fastq	T1942.IS300_Clean.1.fastq.gz	T1942.IS300_Clean.2.fastq.gz
NC_000962	1	4411532	7052471	4388154	99.4701	239.724	69.9	59.4	T1941	lineage4	lineage4.5	Shandong Province	Eastern China	SRR25515410	SRP453313	new	PRJNA1002108	SAMN36834786	T1941	WGS of MTB: homo sapiens	WGS	GENOMIC	RANDOM	PAIRED	Illumina	Illumina HiSeq 4000	WGS of Mycobacterium tuberculosis strain, paired reads	fastq	T1941.IS300_Clean.1.fastq.gz	T1941.IS300_Clean.2.fastq.gz
NC_000962	1	4411532	7027539	4375264	99.1779	238.872	69.9	59.1	T1938	lineage2	lineage2.2.1	Shandong Province	Eastern China	SRR25515411	SRP453313	new	PRJNA1002108	SAMN36834785	T1938	WGS of MTB: homo sapiens	WGS	GENOMIC	RANDOM	PAIRED	Illumina	Illumina HiSeq 4000	WGS of Mycobacterium tuberculosis strain, paired reads	fastq	T1938.IS300_Clean.1.fastq.gz	T1938.IS300_Clean.2.fastq.gz
NC_000962	1	4411532	7096620	4380788	99.3031	241.22	69.8	59.3	T1933	lineage2	lineage2.2.1	Shandong Province	Eastern China	SRR25515412	SRP453313	new	PRJNA1002108	SAMN36834784	T1933	WGS of MTB: homo sapiens	WGS	GENOMIC	RANDOM	PAIRED	Illumina	Illumina HiSeq 4000	WGS of Mycobacterium tuberculosis strain, paired reads	fastq	T1933.IS300_Clean.1.fastq.gz	T1933.IS300_Clean.2.fastq.gz
NC_000962	1	4411532	7062533	4353303	98.6801	240.06	69.8	59.2	T1932	lineage2	lineage2.2.1	Shandong Province	Eastern China	SRR25515413	SRP453313	new	PRJNA1002108	SAMN36834783	T1932	WGS of MTB: homo sapiens	WGS	GENOMIC	RANDOM	PAIRED	Illumina	Illumina HiSeq 4000	WGS of Mycobacterium tuberculosis strain, paired reads	fastq	T1932.IS300_Clean.1.fastq.gz	T1932.IS300_Clean.2.fastq.gz
NC_000962	1	4411532	7039011	4351647	98.6425	239.258	69.9	59.2	T1931	lineage2	lineage2.2.1	Shandong Province	Eastern China	SRR25515414	SRP453313	new	PRJNA1002108	SAMN36834782	T1931	WGS of MTB: homo sapiens	WGS	GENOMIC	RANDOM	PAIRED	Illumina	Illumina HiSeq 4000	WGS of Mycobacterium tuberculosis strain, paired reads	fastq	T1931.IS300_Clean.1.fastq.gz	T1931.IS300_Clean.2.fastq.gz
NC_000962	1	4411532	7021360	4354174	98.6998	238.656	69.7	59.2	T1930	lineage2	lineage2.2.1	Shandong Province	Eastern China	SRR25515128	SRP453313	new	PRJNA1002108	SAMN36834781	T1930	WGS of MTB: homo sapiens	WGS	GENOMIC	RANDOM	PAIRED	Illumina	Illumina HiSeq 4000	WGS of Mycobacterium tuberculosis strain, paired reads	fastq	T1930.IS300_Clean.1.fastq.gz	T1930.IS300_Clean.2.fastq.gz
NC_000962	1	4411532	6977773	4346200	98.5191	237.155	69.8	59.1	T1929	lineage2	lineage2.2.1.1	Shandong Province	Eastern China	SRR25515129	SRP453313	new	PRJNA1002108	SAMN36834780	T1929	WGS of MTB: homo sapiens	WGS	GENOMIC	RANDOM	PAIRED	Illumina	Illumina HiSeq 4000	WGS of Mycobacterium tuberculosis strain, paired reads	fastq	T1929.IS300_Clean.1.fastq.gz	T1929.IS300_Clean.2.fastq.gz
NC_000962	1	4411532	7071081	4351822	98.6465	240.35	70	59.1	T1928	lineage2	lineage2.2.1	Shandong Province	Eastern China	SRR25515130	SRP453313	new	PRJNA1002108	SAMN36834779	T1928	WGS of MTB: homo sapiens	WGS	GENOMIC	RANDOM	PAIRED	Illumina	Illumina HiSeq 4000	WGS of Mycobacterium tuberculosis strain, paired reads	fastq	T1928.IS300_Clean.1.fastq.gz	T1928.IS300_Clean.2.fastq.gz
NC_000962	1	4411532	7056236	4357551	98.7764	239.847	70.2	59.2	T1923	lineage2	lineage2.2.1	Shandong Province	Eastern China	SRR25515131	SRP453313	new	PRJNA1002108	SAMN36834778	T1923	WGS of MTB: homo sapiens	WGS	GENOMIC	RANDOM	PAIRED	Illumina	Illumina HiSeq 4000	WGS of Mycobacterium tuberculosis strain, paired reads	fastq	T1923.IS300_Clean.1.fastq.gz	T1923.IS300_Clean.2.fastq.gz
NC_000962	1	4411532	7036334	4365073	98.9469	239.156	70	59.2	T1922	lineage2	lineage2.2.1	Shandong Province	Eastern China	SRR25515132	SRP453313	new	PRJNA1002108	SAMN36834777	T1922	WGS of MTB: homo sapiens	WGS	GENOMIC	RANDOM	PAIRED	Illumina	Illumina HiSeq 4000	WGS of Mycobacterium tuberculosis strain, paired reads	fastq	T1922.IS300_Clean.1.fastq.gz	T1922.IS300_Clean.2.fastq.gz
NC_000962	1	4411532	7100825	4363127	98.9028	241.362	70	59.2	T1914	lineage2	lineage2.2.1	Shandong Province	Eastern China	SRR25515133	SRP453313	new	PRJNA1002108	SAMN36834776	T1914	WGS of MTB: homo sapiens	WGS	GENOMIC	RANDOM	PAIRED	Illumina	Illumina HiSeq 4000	WGS of Mycobacterium tuberculosis strain, paired reads	fastq	T1914.IS300_Clean.1.fastq.gz	T1914.IS300_Clean.2.fastq.gz
NC_000962	1	4411532	6979340	4365525	98.9571	237.217	70.1	59.1	T1912	lineage2	lineage2.2.1	Shandong Province	Eastern China	SRR25515134	SRP453313	new	PRJNA1002108	SAMN36834775	T1912	WGS of MTB: homo sapiens	WGS	GENOMIC	RANDOM	PAIRED	Illumina	Illumina HiSeq 4000	WGS of Mycobacterium tuberculosis strain, paired reads	fastq	T1912.IS300_Clean.1.fastq.gz	T1912.IS300_Clean.2.fastq.gz
NC_000962	1	4411532	6977562	4365523	98.9571	237.155	70.1	59.2	T1911	lineage2	lineage2.2.1	Shandong Province	Eastern China	SRR25515135	SRP453313	new	PRJNA1002108	SAMN36834774	T1911	WGS of MTB: homo sapiens	WGS	GENOMIC	RANDOM	PAIRED	Illumina	Illumina HiSeq 4000	WGS of Mycobacterium tuberculosis strain, paired reads	fastq	T1911.IS300_Clean.1.fastq.gz	T1911.IS300_Clean.2.fastq.gz
NC_000962	1	4411532	7027605	4355280	98.7249	238.854	70	59.1	T1910	lineage2	lineage2.2.1	Shandong Province	Eastern China	SRR25515136	SRP453313	new	PRJNA1002108	SAMN36834773	T1910	WGS of MTB: homo sapiens	WGS	GENOMIC	RANDOM	PAIRED	Illumina	Illumina HiSeq 4000	WGS of Mycobacterium tuberculosis strain, paired reads	fastq	T1910.IS300_Clean.1.fastq.gz	T1910.IS300_Clean.2.fastq.gz
NC_000962	1	4411532	6983316	4357882	98.7839	237.356	70	59.2	T1909	lineage2	lineage2.2.1	Shandong Province	Eastern China	SRR25515137	SRP453313	new	PRJNA1002108	SAMN36834772	T1909	WGS of MTB: homo sapiens	WGS	GENOMIC	RANDOM	PAIRED	Illumina	Illumina HiSeq 4000	WGS of Mycobacterium tuberculosis strain, paired reads	fastq	T1909.IS300_Clean.1.fastq.gz	T1909.IS300_Clean.2.fastq.gz
NC_000962	1	4411532	7044063	4359490	98.8203	239.43	70	59.2	T1908	lineage2	lineage2.2.1	Shandong Province	Eastern China	SRR25515139	SRP453313	new	PRJNA1002108	SAMN36834771	T1908	WGS of MTB: homo sapiens	WGS	GENOMIC	RANDOM	PAIRED	Illumina	Illumina HiSeq 4000	WGS of Mycobacterium tuberculosis strain, paired reads	fastq	T1908.IS300_Clean.1.fastq.gz	T1908.IS300_Clean.2.fastq.gz
NC_000962	1	4411532	7002550	4356419	98.7507	238.013	70.1	59.1	T1907	lineage2	lineage2.2.1	Shandong Province	Eastern China	SRR25515140	SRP453313	new	PRJNA1002108	SAMN36834770	T1907	WGS of MTB: homo sapiens	WGS	GENOMIC	RANDOM	PAIRED	Illumina	Illumina HiSeq 4000	WGS of Mycobacterium tuberculosis strain, paired reads	fastq	T1907.IS300_Clean.1.fastq.gz	T1907.IS300_Clean.2.fastq.gz
NC_000962	1	4411532	7173288	4365091	98.9473	243.826	69.9	59.2	T1905	lineage2	lineage2.2.1	Shandong Province	Eastern China	SRR25515141	SRP453313	new	PRJNA1002108	SAMN36834769	T1905	WGS of MTB: homo sapiens	WGS	GENOMIC	RANDOM	PAIRED	Illumina	Illumina HiSeq 4000	WGS of Mycobacterium tuberculosis strain, paired reads	fastq	T1905.IS300_Clean.1.fastq.gz	T1905.IS300_Clean.2.fastq.gz
NC_000962	1	4411532	7131934	4361470	98.8652	242.424	70	59.2	T1901	lineage2	lineage2.2.1	Shandong Province	Eastern China	SRR25515142	SRP453313	new	PRJNA1002108	SAMN36834768	T1901	WGS of MTB: homo sapiens	WGS	GENOMIC	RANDOM	PAIRED	Illumina	Illumina HiSeq 4000	WGS of Mycobacterium tuberculosis strain, paired reads	fastq	T1901.IS300_Clean.1.fastq.gz	T1901.IS300_Clean.2.fastq.gz
NC_000962	1	4411532	7116986	4362114	98.8798	241.914	70	59.2	T1900	lineage2	lineage2.2.1	Shandong Province	Eastern China	SRR25515143	SRP453313	new	PRJNA1002108	SAMN36834767	T1900	WGS of MTB: homo sapiens	WGS	GENOMIC	RANDOM	PAIRED	Illumina	Illumina HiSeq 4000	WGS of Mycobacterium tuberculosis strain, paired reads	fastq	T1900.IS300_Clean.1.fastq.gz	T1900.IS300_Clean.2.fastq.gz
NC_000962	1	4411532	6989281	4382713	99.3467	237.564	70.1	59.4	T1899	lineage4	lineage4.4.2	Shandong Province	Eastern China	SRR25515144	SRP453313	new	PRJNA1002108	SAMN36834766	T1899	WGS of MTB: homo sapiens	WGS	GENOMIC	RANDOM	PAIRED	Illumina	Illumina HiSeq 4000	WGS of Mycobacterium tuberculosis strain, paired reads	fastq	T1899.IS300_Clean.1.fastq.gz	T1899.IS300_Clean.2.fastq.gz
NC_000962	1	4411532	7018079	4355128	98.7214	238.553	70.1	59.2	T1898	lineage2	lineage2.2.1	Shandong Province	Eastern China	SRR25515145	SRP453313	new	PRJNA1002108	SAMN36834765	T1898	WGS of MTB: homo sapiens	WGS	GENOMIC	RANDOM	PAIRED	Illumina	Illumina HiSeq 4000	WGS of Mycobacterium tuberculosis strain, paired reads	fastq	T1898.IS300_Clean.1.fastq.gz	T1898.IS300_Clean.2.fastq.gz
NC_000962	1	4411532	7017021	4369377	99.0444	238.511	70	59.2	T1897	lineage2	lineage2.2.1	Shandong Province	Eastern China	SRR25515146	SRP453313	new	PRJNA1002108	SAMN36834764	T1897	WGS of MTB: homo sapiens	WGS	GENOMIC	RANDOM	PAIRED	Illumina	Illumina HiSeq 4000	WGS of Mycobacterium tuberculosis strain, paired reads	fastq	T1897.IS300_Clean.1.fastq.gz	T1897.IS300_Clean.2.fastq.gz
NC_000962	1	4411532	6955954	4355046	98.7196	236.429	70.1	59.1	T1896	lineage2	lineage2.2.1	Shandong Province	Eastern China	SRR25515147	SRP453313	new	PRJNA1002108	SAMN36834763	T1896	WGS of MTB: homo sapiens	WGS	GENOMIC	RANDOM	PAIRED	Illumina	Illumina HiSeq 4000	WGS of Mycobacterium tuberculosis strain, paired reads	fastq	T1896.IS300_Clean.1.fastq.gz	T1896.IS300_Clean.2.fastq.gz
NC_000962	1	4411532	6993091	4364185	98.9267	237.691	70.1	59.1	T1894	lineage2	lineage2.2.1	Shandong Province	Eastern China	SRR25515148	SRP453313	new	PRJNA1002108	SAMN36834762	T1894	WGS of MTB: homo sapiens	WGS	GENOMIC	RANDOM	PAIRED	Illumina	Illumina HiSeq 4000	WGS of Mycobacterium tuberculosis strain, paired reads	fastq	T1894.IS300_Clean.1.fastq.gz	T1894.IS300_Clean.2.fastq.gz
NC_000962	1	4411532	6998148	4358272	98.7927	237.861	70.1	59.1	T1893	lineage2	lineage2.2.1	Shandong Province	Eastern China	SRR25515150	SRP453313	new	PRJNA1002108	SAMN36834761	T1893	WGS of MTB: homo sapiens	WGS	GENOMIC	RANDOM	PAIRED	Illumina	Illumina HiSeq 4000	WGS of Mycobacterium tuberculosis strain, paired reads	fastq	T1893.IS300_Clean.1.fastq.gz	T1893.IS300_Clean.2.fastq.gz
NC_000962	1	4411532	7053486	4362075	98.8789	239.761	70	59.2	T1890	lineage2	lineage2.2.1	Shandong Province	Eastern China	SRR25515151	SRP453313	new	PRJNA1002108	SAMN36834760	T1890	WGS of MTB: homo sapiens	WGS	GENOMIC	RANDOM	PAIRED	Illumina	Illumina HiSeq 4000	WGS of Mycobacterium tuberculosis strain, paired reads	fastq	T1890.IS300_Clean.1.fastq.gz	T1890.IS300_Clean.2.fastq.gz
NC_000962	1	4411532	7184619	4363326	98.9073	244.237	70.1	59.3	T1889	lineage2	lineage2.2.1	Shandong Province	Eastern China	SRR25515152	SRP453313	new	PRJNA1002108	SAMN36834759	T1889	WGS of MTB: homo sapiens	WGS	GENOMIC	RANDOM	PAIRED	Illumina	Illumina HiSeq 4000	WGS of Mycobacterium tuberculosis strain, paired reads	fastq	T1889.IS300_Clean.1.fastq.gz	T1889.IS300_Clean.2.fastq.gz
NC_000962	1	4411532	7030737	4357028	98.7645	238.977	70	59.2	T1888	lineage2	lineage2.2.1	Shandong Province	Eastern China	SRR25515153	SRP453313	new	PRJNA1002108	SAMN36834758	T1888	WGS of MTB: homo sapiens	WGS	GENOMIC	RANDOM	PAIRED	Illumina	Illumina HiSeq 4000	WGS of Mycobacterium tuberculosis strain, paired reads	fastq	T1888.IS300_Clean.1.fastq.gz	T1888.IS300_Clean.2.fastq.gz
NC_000962	1	4411532	6883874	4356561	98.7539	233.963	70.1	59	T1887	lineage2	lineage2.2.1	Shandong Province	Eastern China	SRR25515154	SRP453313	new	PRJNA1002108	SAMN36834757	T1887	WGS of MTB: homo sapiens	WGS	GENOMIC	RANDOM	PAIRED	Illumina	Illumina HiSeq 4000	WGS of Mycobacterium tuberculosis strain, paired reads	fastq	T1887.IS300_Clean.1.fastq.gz	T1887.IS300_Clean.2.fastq.gz
NC_000962	1	4411532	7112775	4358112	98.7891	241.775	70.1	59.3	T1886	lineage2	lineage2.2.1	Shandong Province	Eastern China	SRR25515155	SRP453313	new	PRJNA1002108	SAMN36834756	T1886	WGS of MTB: homo sapiens	WGS	GENOMIC	RANDOM	PAIRED	Illumina	Illumina HiSeq 4000	WGS of Mycobacterium tuberculosis strain, paired reads	fastq	T1886.IS300_Clean.1.fastq.gz	T1886.IS300_Clean.2.fastq.gz
NC_000962	1	4411532	7152300	4361867	98.8742	243.118	70.1	59.2	T1884	lineage2	lineage2.2.1	Shandong Province	Eastern China	SRR25515156	SRP453313	new	PRJNA1002108	SAMN36834755	T1884	WGS of MTB: homo sapiens	WGS	GENOMIC	RANDOM	PAIRED	Illumina	Illumina HiSeq 4000	WGS of Mycobacterium tuberculosis strain, paired reads	fastq	T1884.IS300_Clean.1.fastq.gz	T1884.IS300_Clean.2.fastq.gz
NC_000962	1	4411532	7063510	4374997	99.1718	240.093	70	59.2	T1883	lineage2	lineage2.2.1	Shandong Province	Eastern China	SRR25515157	SRP453313	new	PRJNA1002108	SAMN36834754	T1883	WGS of MTB: homo sapiens	WGS	GENOMIC	RANDOM	PAIRED	Illumina	Illumina HiSeq 4000	WGS of Mycobacterium tuberculosis strain, paired reads	fastq	T1883.IS300_Clean.1.fastq.gz	T1883.IS300_Clean.2.fastq.gz
NC_000962	1	4411532	7009017	4392271	99.5634	238.228	70.1	59.4	T1882	lineage4	lineage4.8	Shandong Province	Eastern China	SRR25515158	SRP453313	new	PRJNA1002108	SAMN36834753	T1882	WGS of MTB: homo sapiens	WGS	GENOMIC	RANDOM	PAIRED	Illumina	Illumina HiSeq 4000	WGS of Mycobacterium tuberculosis strain, paired reads	fastq	T1882.IS300_Clean.1.fastq.gz	T1882.IS300_Clean.2.fastq.gz
NC_000962	1	4411532	7010481	4371339	99.0889	238.299	70.1	59.2	T1875	lineage2	lineage2.2.1	Shandong Province	Eastern China	SRR25515639	SRP453313	new	PRJNA1002108	SAMN36834752	T1875	WGS of MTB: homo sapiens	WGS	GENOMIC	RANDOM	PAIRED	Illumina	Illumina HiSeq 4000	WGS of Mycobacterium tuberculosis strain, paired reads	fastq	T1875.IS300_Clean.1.fastq.gz	T1875.IS300_Clean.2.fastq.gz
NC_000962	1	4411532	7070941	4361953	98.8762	240.344	70.1	59.2	T1874	lineage2	lineage2.2.1	Shandong Province	Eastern China	SRR25515642	SRP453313	new	PRJNA1002108	SAMN36834751	T1874	WGS of MTB: homo sapiens	WGS	GENOMIC	RANDOM	PAIRED	Illumina	Illumina HiSeq 4000	WGS of Mycobacterium tuberculosis strain, paired reads	fastq	T1874.IS300_Clean.1.fastq.gz	T1874.IS300_Clean.2.fastq.gz
NC_000962	1	4411532	7115273	4365227	98.9504	241.855	70.1	59.3	T1870	lineage2	lineage2.2.1	Shandong Province	Eastern China	SRR25515643	SRP453313	new	PRJNA1002108	SAMN36834750	T1870	WGS of MTB: homo sapiens	WGS	GENOMIC	RANDOM	PAIRED	Illumina	Illumina HiSeq 4000	WGS of Mycobacterium tuberculosis strain, paired reads	fastq	T1870.IS300_Clean.1.fastq.gz	T1870.IS300_Clean.2.fastq.gz
NC_000962	1	4411532	6980042	4366272	98.9741	237.249	70	59.2	T1868	lineage2	lineage2.2.1	Shandong Province	Eastern China	SRR25515644	SRP453313	new	PRJNA1002108	SAMN36834749	T1868	WGS of MTB: homo sapiens	WGS	GENOMIC	RANDOM	PAIRED	Illumina	Illumina HiSeq 4000	WGS of Mycobacterium tuberculosis strain, paired reads	fastq	T1868.IS300_Clean.1.fastq.gz	T1868.IS300_Clean.2.fastq.gz
NC_000962	1	4411532	7150412	4370442	99.0686	243.064	70	59.2	T1866	lineage2	lineage2.2.1	Shandong Province	Eastern China	SRR25515645	SRP453313	new	PRJNA1002108	SAMN36834748	T1866	WGS of MTB: homo sapiens	WGS	GENOMIC	RANDOM	PAIRED	Illumina	Illumina HiSeq 4000	WGS of Mycobacterium tuberculosis strain, paired reads	fastq	T1866.IS300_Clean.1.fastq.gz	T1866.IS300_Clean.2.fastq.gz
NC_000962	1	4411532	7055404	4363423	98.9095	239.823	70.1	59.2	T1865	lineage2	lineage2.2.1	Shandong Province	Eastern China	SRR25515646	SRP453313	new	PRJNA1002108	SAMN36834747	T1865	WGS of MTB: homo sapiens	WGS	GENOMIC	RANDOM	PAIRED	Illumina	Illumina HiSeq 4000	WGS of Mycobacterium tuberculosis strain, paired reads	fastq	T1865.IS300_Clean.1.fastq.gz	T1865.IS300_Clean.2.fastq.gz
NC_000962	1	4411532	7136918	4360952	98.8535	242.606	70	59.2	T1864	lineage2	lineage2.2.1	Shandong Province	Eastern China	SRR25515647	SRP453313	new	PRJNA1002108	SAMN36834746	T1864	WGS of MTB: homo sapiens	WGS	GENOMIC	RANDOM	PAIRED	Illumina	Illumina HiSeq 4000	WGS of Mycobacterium tuberculosis strain, paired reads	fastq	T1864.IS300_Clean.1.fastq.gz	T1864.IS300_Clean.2.fastq.gz
NC_000962	1	4411532	7055097	4359006	98.8093	239.807	70.1	59.1	T1863	lineage2	lineage2.2.1	Shandong Province	Eastern China	SRR25515648	SRP453313	new	PRJNA1002108	SAMN36834745	T1863	WGS of MTB: homo sapiens	WGS	GENOMIC	RANDOM	PAIRED	Illumina	Illumina HiSeq 4000	WGS of Mycobacterium tuberculosis strain, paired reads	fastq	T1863.IS300_Clean.1.fastq.gz	T1863.IS300_Clean.2.fastq.gz
NC_000962	1	4411532	6999888	4366958	98.9896	237.924	70	59.2	T1862	lineage2	lineage2.2.1	Shandong Province	Eastern China	SRR25515649	SRP453313	new	PRJNA1002108	SAMN36834744	T1862	WGS of MTB: homo sapiens	WGS	GENOMIC	RANDOM	PAIRED	Illumina	Illumina HiSeq 4000	WGS of Mycobacterium tuberculosis strain, paired reads	fastq	T1862.IS300_Clean.1.fastq.gz	T1862.IS300_Clean.2.fastq.gz
NC_000962	1	4411532	7278912	4392814	99.5757	247.419	68.7	59.4	T186	lineage4	lineage4.5	Shandong Province	Eastern China	SRR25515650	SRP453313	new	PRJNA1002108	SAMN36834743	T186	WGS of MTB: homo sapiens	WGS	GENOMIC	RANDOM	PAIRED	Illumina	Illumina HiSeq 4000	WGS of Mycobacterium tuberculosis strain, paired reads	fastq	T186.IS300_Clean.1.fastq.gz	T186.IS300_Clean.2.fastq.gz
NC_000962	1	4411532	7056270	4362766	98.8946	239.839	70	59.1	T1859	lineage2	lineage2.2.1	Shandong Province	Eastern China	SRR25515651	SRP453313	new	PRJNA1002108	SAMN36834742	T1859	WGS of MTB: homo sapiens	WGS	GENOMIC	RANDOM	PAIRED	Illumina	Illumina HiSeq 4000	WGS of Mycobacterium tuberculosis strain, paired reads	fastq	T1859.IS300_Clean.1.fastq.gz	T1859.IS300_Clean.2.fastq.gz
NC_000962	1	4411532	7025488	4367595	99.004	238.797	70.1	59.2	T1857	lineage2	lineage2.2.1	Shandong Province	Eastern China	SRR25515653	SRP453313	new	PRJNA1002108	SAMN36834741	T1857	WGS of MTB: homo sapiens	WGS	GENOMIC	RANDOM	PAIRED	Illumina	Illumina HiSeq 4000	WGS of Mycobacterium tuberculosis strain, paired reads	fastq	T1857.IS300_Clean.1.fastq.gz	T1857.IS300_Clean.2.fastq.gz
NC_000962	1	4411532	7029212	4371280	99.0876	238.919	70.1	59.2	T1856	lineage2	lineage2.2.1	Shandong Province	Eastern China	SRR25515654	SRP453313	new	PRJNA1002108	SAMN36834740	T1856	WGS of MTB: homo sapiens	WGS	GENOMIC	RANDOM	PAIRED	Illumina	Illumina HiSeq 4000	WGS of Mycobacterium tuberculosis strain, paired reads	fastq	T1856.IS300_Clean.1.fastq.gz	T1856.IS300_Clean.2.fastq.gz
NC_000962	1	4411532	6979089	4368769	99.0307	237.211	70.1	59.1	T1852	lineage2	lineage2.2.1	Shandong Province	Eastern China	SRR25515655	SRP453313	new	PRJNA1002108	SAMN36834739	T1852	WGS of MTB: homo sapiens	WGS	GENOMIC	RANDOM	PAIRED	Illumina	Illumina HiSeq 4000	WGS of Mycobacterium tuberculosis strain, paired reads	fastq	T1852.IS300_Clean.1.fastq.gz	T1852.IS300_Clean.2.fastq.gz
NC_000962	1	4411532	6172630	4371065	99.0827	209.79	69	59.1	T185	lineage2	lineage2.2.1	Shandong Province	Eastern China	SRR25515656	SRP453313	new	PRJNA1002108	SAMN36834738	T185	WGS of MTB: homo sapiens	WGS	GENOMIC	RANDOM	PAIRED	Illumina	Illumina HiSeq 4000	WGS of Mycobacterium tuberculosis strain, paired reads	fastq	T185.IS300_Clean.1.fastq.gz	T185.IS300_Clean.2.fastq.gz
NC_000962	1	4411532	7078607	4366790	98.9858	240.616	70	59.4	T1849	lineage2	lineage2.2.2	Shandong Province	Eastern China	SRR25515657	SRP453313	new	PRJNA1002108	SAMN36834737	T1849	WGS of MTB: homo sapiens	WGS	GENOMIC	RANDOM	PAIRED	Illumina	Illumina HiSeq 4000	WGS of Mycobacterium tuberculosis strain, paired reads	fastq	T1849.IS300_Clean.1.fastq.gz	T1849.IS300_Clean.2.fastq.gz
NC_000962	1	4411532	6225142	4369794	99.0539	211.594	70.1	59.2	T1848	lineage2	lineage2.2.1	Shandong Province	Eastern China	SRR25515658	SRP453313	new	PRJNA1002108	SAMN36834736	T1848	WGS of MTB: homo sapiens	WGS	GENOMIC	RANDOM	PAIRED	Illumina	Illumina HiSeq 4000	WGS of Mycobacterium tuberculosis strain, paired reads	fastq	T1848.IS300_Clean.1.fastq.gz	T1848.IS300_Clean.2.fastq.gz
NC_000962	1	4411532	7022378	4366853	98.9872	238.686	70	59.2	T1847	lineage2	lineage2.2.1	Shandong Province	Eastern China	SRR25515659	SRP453313	new	PRJNA1002108	SAMN36834735	T1847	WGS of MTB: homo sapiens	WGS	GENOMIC	RANDOM	PAIRED	Illumina	Illumina HiSeq 4000	WGS of Mycobacterium tuberculosis strain, paired reads	fastq	T1847.IS300_Clean.1.fastq.gz	T1847.IS300_Clean.2.fastq.gz
NC_000962	1	4411532	7155722	4366717	98.9841	243.247	70	59.2	T1846	lineage2	lineage2.2.1	Shandong Province	Eastern China	SRR25515660	SRP453313	new	PRJNA1002108	SAMN36834734	T1846	WGS of MTB: homo sapiens	WGS	GENOMIC	RANDOM	PAIRED	Illumina	Illumina HiSeq 4000	WGS of Mycobacterium tuberculosis strain, paired reads	fastq	T1846.IS300_Clean.1.fastq.gz	T1846.IS300_Clean.2.fastq.gz
NC_000962	1	4411532	7161367	4364597	98.9361	243.446	70.1	59.3	T1845	lineage2	lineage2.2.1	Shandong Province	Eastern China	SRR25515661	SRP453313	new	PRJNA1002108	SAMN36834733	T1845	WGS of MTB: homo sapiens	WGS	GENOMIC	RANDOM	PAIRED	Illumina	Illumina HiSeq 4000	WGS of Mycobacterium tuberculosis strain, paired reads	fastq	T1845.IS300_Clean.1.fastq.gz	T1845.IS300_Clean.2.fastq.gz
NC_000962	1	4411532	6909563	4389140	99.4924	234.84	70	59.3	T1841	lineage4	lineage4.4.2	Shandong Province	Eastern China	SRR25515662	SRP453313	new	PRJNA1002108	SAMN36834732	T1841	WGS of MTB: homo sapiens	WGS	GENOMIC	RANDOM	PAIRED	Illumina	Illumina HiSeq 4000	WGS of Mycobacterium tuberculosis strain, paired reads	fastq	T1841.IS300_Clean.1.fastq.gz	T1841.IS300_Clean.2.fastq.gz
NC_000962	1	4411532	7029273	4373432	99.1364	238.917	70.1	59.3	T1837	lineage2	lineage2.2.1	Shandong Province	Eastern China	SRR25515664	SRP453313	new	PRJNA1002108	SAMN36834731	T1837	WGS of MTB: homo sapiens	WGS	GENOMIC	RANDOM	PAIRED	Illumina	Illumina HiSeq 4000	WGS of Mycobacterium tuberculosis strain, paired reads	fastq	T1837.IS300_Clean.1.fastq.gz	T1837.IS300_Clean.2.fastq.gz
NC_000962	1	4411532	7000088	4369592	99.0493	237.92	70.1	59.1	T1824	lineage2	lineage2.2.1	Shandong Province	Eastern China	SRR25515665	SRP453313	new	PRJNA1002108	SAMN36834730	T1824	WGS of MTB: homo sapiens	WGS	GENOMIC	RANDOM	PAIRED	Illumina	Illumina HiSeq 4000	WGS of Mycobacterium tuberculosis strain, paired reads	fastq	T1824.IS300_Clean.1.fastq.gz	T1824.IS300_Clean.2.fastq.gz
NC_000962	1	4411532	7087197	4347046	98.5382	240.905	69.3	59.2	T182	lineage2	lineage2.2.1	Shandong Province	Eastern China	SRR25515666	SRP453313	new	PRJNA1002108	SAMN36834729	T182	WGS of MTB: homo sapiens	WGS	GENOMIC	RANDOM	PAIRED	Illumina	Illumina HiSeq 4000	WGS of Mycobacterium tuberculosis strain, paired reads	fastq	T182.IS300_Clean.1.fastq.gz	T182.IS300_Clean.2.fastq.gz
NC_000962	1	4411532	6992464	4383336	99.3609	237.674	70.1	59.4	T1817	lineage4	lineage4.4.2	Shandong Province	Eastern China	SRR25515667	SRP453313	new	PRJNA1002108	SAMN36834728	T1817	WGS of MTB: homo sapiens	WGS	GENOMIC	RANDOM	PAIRED	Illumina	Illumina HiSeq 4000	WGS of Mycobacterium tuberculosis strain, paired reads	fastq	T1817.IS300_Clean.1.fastq.gz	T1817.IS300_Clean.2.fastq.gz
NC_000962	1	4411532	6975253	4372283	99.1103	237.083	69.9	59.1	T1816	lineage2	lineage2.2.1	Shandong Province	Eastern China	SRR25515668	SRP453313	new	PRJNA1002108	SAMN36834727	T1816	WGS of MTB: homo sapiens	WGS	GENOMIC	RANDOM	PAIRED	Illumina	Illumina HiSeq 4000	WGS of Mycobacterium tuberculosis strain, paired reads	fastq	T1816.IS300_Clean.1.fastq.gz	T1816.IS300_Clean.2.fastq.gz
NC_000962	1	4411532	7095457	4363333	98.9074	241.187	70	59.2	T1814	lineage2	lineage2.2.1	Shandong Province	Eastern China	SRR25515669	SRP453313	new	PRJNA1002108	SAMN36834726	T1814	WGS of MTB: homo sapiens	WGS	GENOMIC	RANDOM	PAIRED	Illumina	Illumina HiSeq 4000	WGS of Mycobacterium tuberculosis strain, paired reads	fastq	T1814.IS300_Clean.1.fastq.gz	T1814.IS300_Clean.2.fastq.gz
NC_000962	1	4411532	7065439	4362060	98.8786	240.156	70	59.2	T1812	lineage2	lineage2.2.1	Shandong Province	Eastern China	SRR25515670	SRP453313	new	PRJNA1002108	SAMN36834725	T1812	WGS of MTB: homo sapiens	WGS	GENOMIC	RANDOM	PAIRED	Illumina	Illumina HiSeq 4000	WGS of Mycobacterium tuberculosis strain, paired reads	fastq	T1812.IS300_Clean.1.fastq.gz	T1812.IS300_Clean.2.fastq.gz
NC_000962	1	4411532	7133010	4376956	99.2162	242.472	70	59.4	T1811	lineage4	lineage4.2.2	Shandong Province	Eastern China	SRR25515415	SRP453313	new	PRJNA1002108	SAMN36834724	T1811	WGS of MTB: homo sapiens	WGS	GENOMIC	RANDOM	PAIRED	Illumina	Illumina HiSeq 4000	WGS of Mycobacterium tuberculosis strain, paired reads	fastq	T1811.IS300_Clean.1.fastq.gz	T1811.IS300_Clean.2.fastq.gz
NC_000962	1	4411532	6991865	4376597	99.2081	237.645	70.1	59.2	T1809	lineage2	lineage2.2.1	Shandong Province	Eastern China	SRR25515416	SRP453313	new	PRJNA1002108	SAMN36834723	T1809	WGS of MTB: homo sapiens	WGS	GENOMIC	RANDOM	PAIRED	Illumina	Illumina HiSeq 4000	WGS of Mycobacterium tuberculosis strain, paired reads	fastq	T1809.IS300_Clean.1.fastq.gz	T1809.IS300_Clean.2.fastq.gz
NC_000962	1	4411532	6681473	4355686	98.7341	227.101	69.8	59.2	T1805	lineage2	lineage2.2.1	Shandong Province	Eastern China	SRR25515417	SRP453313	new	PRJNA1002108	SAMN36834722	T1805	WGS of MTB: homo sapiens	WGS	GENOMIC	RANDOM	PAIRED	Illumina	Illumina HiSeq 4000	WGS of Mycobacterium tuberculosis strain, paired reads	fastq	T1805.IS300_Clean.1.fastq.gz	T1805.IS300_Clean.2.fastq.gz
NC_000962	1	4411532	6632559	4356338	98.7489	225.429	69.9	59.1	T1804	lineage2	lineage2.2.1	Shandong Province	Eastern China	SRR25515419	SRP453313	new	PRJNA1002108	SAMN36834721	T1804	WGS of MTB: homo sapiens	WGS	GENOMIC	RANDOM	PAIRED	Illumina	Illumina HiSeq 4000	WGS of Mycobacterium tuberculosis strain, paired reads	fastq	T1804.IS300_Clean.1.fastq.gz	T1804.IS300_Clean.2.fastq.gz
NC_000962	1	4411532	7183238	4379582	99.2758	244.189	70	59.6	T1802	lineage4	lineage4.2.2	Shandong Province	Eastern China	SRR25515420	SRP453313	new	PRJNA1002108	SAMN36834720	T1802	WGS of MTB: homo sapiens	WGS	GENOMIC	RANDOM	PAIRED	Illumina	Illumina HiSeq 4000	WGS of Mycobacterium tuberculosis strain, paired reads	fastq	T1802.IS300_Clean.1.fastq.gz	T1802.IS300_Clean.2.fastq.gz
NC_000962	1	4411532	6610963	4361968	98.8765	224.681	69.9	59.1	T1797	lineage2	lineage2.2.1	Shandong Province	Eastern China	SRR25515421	SRP453313	new	PRJNA1002108	SAMN36834719	T1797	WGS of MTB: homo sapiens	WGS	GENOMIC	RANDOM	PAIRED	Illumina	Illumina HiSeq 4000	WGS of Mycobacterium tuberculosis strain, paired reads	fastq	T1797.IS300_Clean.1.fastq.gz	T1797.IS300_Clean.2.fastq.gz
NC_000962	1	4411532	6628468	4357959	98.7856	225.281	70	59.2	T1796	lineage2	lineage2.2.1	Shandong Province	Eastern China	SRR25515422	SRP453313	new	PRJNA1002108	SAMN36834718	T1796	WGS of MTB: homo sapiens	WGS	GENOMIC	RANDOM	PAIRED	Illumina	Illumina HiSeq 4000	WGS of Mycobacterium tuberculosis strain, paired reads	fastq	T1796.IS300_Clean.1.fastq.gz	T1796.IS300_Clean.2.fastq.gz
NC_000962	1	4411532	6583363	4362932	98.8983	223.738	70	59.1	T1795	lineage2	lineage2.2.1	Shandong Province	Eastern China	SRR25515423	SRP453313	new	PRJNA1002108	SAMN36834717	T1795	WGS of MTB: homo sapiens	WGS	GENOMIC	RANDOM	PAIRED	Illumina	Illumina HiSeq 4000	WGS of Mycobacterium tuberculosis strain, paired reads	fastq	T1795.IS300_Clean.1.fastq.gz	T1795.IS300_Clean.2.fastq.gz
NC_000962	1	4411532	6648659	4359993	98.8317	225.967	69.9	59.2	T1793	lineage2	lineage2.2.1	Shandong Province	Eastern China	SRR25515424	SRP453313	new	PRJNA1002108	SAMN36834716	T1793	WGS of MTB: homo sapiens	WGS	GENOMIC	RANDOM	PAIRED	Illumina	Illumina HiSeq 4000	WGS of Mycobacterium tuberculosis strain, paired reads	fastq	T1793.IS300_Clean.1.fastq.gz	T1793.IS300_Clean.2.fastq.gz
NC_000962	1	4411532	6624533	4364937	98.9438	225.139	69.9	59	T1792	lineage2	lineage2.2.1	Shandong Province	Eastern China	SRR25515425	SRP453313	new	PRJNA1002108	SAMN36834715	T1792	WGS of MTB: homo sapiens	WGS	GENOMIC	RANDOM	PAIRED	Illumina	Illumina HiSeq 4000	WGS of Mycobacterium tuberculosis strain, paired reads	fastq	T1792.IS300_Clean.1.fastq.gz	T1792.IS300_Clean.2.fastq.gz
NC_000962	1	4411532	6689484	4359049	98.8103	227.368	70	59.2	T1790	lineage2	lineage2.2.1	Shandong Province	Eastern China	SRR25515426	SRP453313	new	PRJNA1002108	SAMN36834714	T1790	WGS of MTB: homo sapiens	WGS	GENOMIC	RANDOM	PAIRED	Illumina	Illumina HiSeq 4000	WGS of Mycobacterium tuberculosis strain, paired reads	fastq	T1790.IS300_Clean.1.fastq.gz	T1790.IS300_Clean.2.fastq.gz
NC_000962	1	4411532	6729507	4356906	98.7617	228.743	69.9	59.2	T1789	lineage2	lineage2.2.1	Shandong Province	Eastern China	SRR25515427	SRP453313	new	PRJNA1002108	SAMN36834713	T1789	WGS of MTB: homo sapiens	WGS	GENOMIC	RANDOM	PAIRED	Illumina	Illumina HiSeq 4000	WGS of Mycobacterium tuberculosis strain, paired reads	fastq	T1789.IS300_Clean.1.fastq.gz	T1789.IS300_Clean.2.fastq.gz
NC_000962	1	4411532	6785530	4361637	98.869	230.628	69.9	59.1	T1788	lineage2	lineage2.2.1	Shandong Province	Eastern China	SRR25515428	SRP453313	new	PRJNA1002108	SAMN36834712	T1788	WGS of MTB: homo sapiens	WGS	GENOMIC	RANDOM	PAIRED	Illumina	Illumina HiSeq 4000	WGS of Mycobacterium tuberculosis strain, paired reads	fastq	T1788.IS300_Clean.1.fastq.gz	T1788.IS300_Clean.2.fastq.gz
NC_000962	1	4411532	6664708	4365721	98.9616	226.517	69.9	59	T1787	lineage2	lineage2.2.1	Shandong Province	Eastern China	SRR25515430	SRP453313	new	PRJNA1002108	SAMN36834711	T1787	WGS of MTB: homo sapiens	WGS	GENOMIC	RANDOM	PAIRED	Illumina	Illumina HiSeq 4000	WGS of Mycobacterium tuberculosis strain, paired reads	fastq	T1787.IS300_Clean.1.fastq.gz	T1787.IS300_Clean.2.fastq.gz
NC_000962	1	4411532	6663665	4365609	98.959	226.49	69.9	59.2	T1786	lineage2	lineage2.2.1	Shandong Province	Eastern China	SRR25515431	SRP453313	new	PRJNA1002108	SAMN36834710	T1786	WGS of MTB: homo sapiens	WGS	GENOMIC	RANDOM	PAIRED	Illumina	Illumina HiSeq 4000	WGS of Mycobacterium tuberculosis strain, paired reads	fastq	T1786.IS300_Clean.1.fastq.gz	T1786.IS300_Clean.2.fastq.gz
NC_000962	1	4411532	6652095	4367336	98.9982	226.085	70	59.1	T1784	lineage2	lineage2.2.1	Shandong Province	Eastern China	SRR25515432	SRP453313	new	PRJNA1002108	SAMN36834709	T1784	WGS of MTB: homo sapiens	WGS	GENOMIC	RANDOM	PAIRED	Illumina	Illumina HiSeq 4000	WGS of Mycobacterium tuberculosis strain, paired reads	fastq	T1784.IS300_Clean.1.fastq.gz	T1784.IS300_Clean.2.fastq.gz
NC_000962	1	4411532	6717721	4367831	99.0094	228.323	69.9	59.2	T1783	lineage2	lineage2.2.1	Shandong Province	Eastern China	SRR25515433	SRP453313	new	PRJNA1002108	SAMN36834708	T1783	WGS of MTB: homo sapiens	WGS	GENOMIC	RANDOM	PAIRED	Illumina	Illumina HiSeq 4000	WGS of Mycobacterium tuberculosis strain, paired reads	fastq	T1783.IS300_Clean.1.fastq.gz	T1783.IS300_Clean.2.fastq.gz
NC_000962	1	4411532	6676384	4366152	98.9713	226.922	69.9	59.1	T1781	lineage2	lineage2.2.1	Shandong Province	Eastern China	SRR25515434	SRP453313	new	PRJNA1002108	SAMN36834707	T1781	WGS of MTB: homo sapiens	WGS	GENOMIC	RANDOM	PAIRED	Illumina	Illumina HiSeq 4000	WGS of Mycobacterium tuberculosis strain, paired reads	fastq	T1781.IS300_Clean.1.fastq.gz	T1781.IS300_Clean.2.fastq.gz
NC_000962	1	4411532	6508278	4391777	99.5522	221.172	70	59.3	T1777	lineage4	lineage4.5	Shandong Province	Eastern China	SRR25515435	SRP453313	new	PRJNA1002108	SAMN36834706	T1777	WGS of MTB: homo sapiens	WGS	GENOMIC	RANDOM	PAIRED	Illumina	Illumina HiSeq 4000	WGS of Mycobacterium tuberculosis strain, paired reads	fastq	T1777.IS300_Clean.1.fastq.gz	T1777.IS300_Clean.2.fastq.gz
NC_000962	1	4411532	7138445	4368717	99.0295	242.66	70	59.2	T1776	lineage2	lineage2.2.1	Shandong Province	Eastern China	SRR25515436	SRP453313	new	PRJNA1002108	SAMN36834705	T1776	WGS of MTB: homo sapiens	WGS	GENOMIC	RANDOM	PAIRED	Illumina	Illumina HiSeq 4000	WGS of Mycobacterium tuberculosis strain, paired reads	fastq	T1776.IS300_Clean.1.fastq.gz	T1776.IS300_Clean.2.fastq.gz
NC_000962	1	4411532	6639541	4367141	98.9938	225.661	70	59.1	T1772	lineage2	lineage2.2.1	Shandong Province	Eastern China	SRR25515437	SRP453313	new	PRJNA1002108	SAMN36834704	T1772	WGS of MTB: homo sapiens	WGS	GENOMIC	RANDOM	PAIRED	Illumina	Illumina HiSeq 4000	WGS of Mycobacterium tuberculosis strain, paired reads	fastq	T1772.IS300_Clean.1.fastq.gz	T1772.IS300_Clean.2.fastq.gz
NC_000962	1	4411532	6674681	4364000	98.9226	226.857	70	59.1	T1770	lineage2	lineage2.2.1	Shandong Province	Eastern China	SRR25515438	SRP453313	new	PRJNA1002108	SAMN36834703	T1770	WGS of MTB: homo sapiens	WGS	GENOMIC	RANDOM	PAIRED	Illumina	Illumina HiSeq 4000	WGS of Mycobacterium tuberculosis strain, paired reads	fastq	T1770.IS300_Clean.1.fastq.gz	T1770.IS300_Clean.2.fastq.gz
NC_000962	1	4411532	6776996	4364266	98.9286	230.335	69.9	59.1	T1769	lineage2	lineage2.2.1	Shandong Province	Eastern China	SRR25515439	SRP453313	new	PRJNA1002108	SAMN36834702	T1769	WGS of MTB: homo sapiens	WGS	GENOMIC	RANDOM	PAIRED	Illumina	Illumina HiSeq 4000	WGS of Mycobacterium tuberculosis strain, paired reads	fastq	T1769.IS300_Clean.1.fastq.gz	T1769.IS300_Clean.2.fastq.gz
NC_000962	1	4411532	6638017	4366024	98.9684	225.612	70	59.1	T1765	lineage2	lineage2.2.1	Shandong Province	Eastern China	SRR25515441	SRP453313	new	PRJNA1002108	SAMN36834701	T1765	WGS of MTB: homo sapiens	WGS	GENOMIC	RANDOM	PAIRED	Illumina	Illumina HiSeq 4000	WGS of Mycobacterium tuberculosis strain, paired reads	fastq	T1765.IS300_Clean.1.fastq.gz	T1765.IS300_Clean.2.fastq.gz
NC_000962	1	4411532	6688042	4366248	98.9735	227.316	70	59.1	T1764	lineage2	lineage2.2.1	Shandong Province	Eastern China	SRR25515442	SRP453313	new	PRJNA1002108	SAMN36834700	T1764	WGS of MTB: homo sapiens	WGS	GENOMIC	RANDOM	PAIRED	Illumina	Illumina HiSeq 4000	WGS of Mycobacterium tuberculosis strain, paired reads	fastq	T1764.IS300_Clean.1.fastq.gz	T1764.IS300_Clean.2.fastq.gz
NC_000962	1	4411532	7150938	4365385	98.9539	243.091	70.1	59.3	T1760	lineage2	lineage2.2.1	Shandong Province	Eastern China	SRR25515443	SRP453313	new	PRJNA1002108	SAMN36834699	T1760	WGS of MTB: homo sapiens	WGS	GENOMIC	RANDOM	PAIRED	Illumina	Illumina HiSeq 4000	WGS of Mycobacterium tuberculosis strain, paired reads	fastq	T1760.IS300_Clean.1.fastq.gz	T1760.IS300_Clean.2.fastq.gz
NC_000962	1	4411532	7365890	4365729	98.9617	250.393	69.5	59.4	T176	lineage4	lineage4.4.2	Shandong Province	Eastern China	SRR25515444	SRP453313	new	PRJNA1002108	SAMN36834698	T176	WGS of MTB: homo sapiens	WGS	GENOMIC	RANDOM	PAIRED	Illumina	Illumina HiSeq 4000	WGS of Mycobacterium tuberculosis strain, paired reads	fastq	T176.IS300_Clean.1.fastq.gz	T176.IS300_Clean.2.fastq.gz
NC_000962	1	4411532	6734117	4366023	98.9684	228.893	69.9	59.1	T1759	lineage2	lineage2.2.1	Shandong Province	Eastern China	SRR25515445	SRP453313	new	PRJNA1002108	SAMN36834697	T1759	WGS of MTB: homo sapiens	WGS	GENOMIC	RANDOM	PAIRED	Illumina	Illumina HiSeq 4000	WGS of Mycobacterium tuberculosis strain, paired reads	fastq	T1759.IS300_Clean.1.fastq.gz	T1759.IS300_Clean.2.fastq.gz
NC_000962	1	4411532	7129075	4361736	98.8712	242.337	70.1	59.2	T1755	lineage2	lineage2.2.1	Shandong Province	Eastern China	SRR25515446	SRP453313	new	PRJNA1002108	SAMN36834696	T1755	WGS of MTB: homo sapiens	WGS	GENOMIC	RANDOM	PAIRED	Illumina	Illumina HiSeq 4000	WGS of Mycobacterium tuberculosis strain, paired reads	fastq	T1755.IS300_Clean.1.fastq.gz	T1755.IS300_Clean.2.fastq.gz
NC_000962	1	4411532	7145250	4356775	98.7588	242.835	69	59.2	T1753	lineage2	lineage2.2.1	Shandong Province	Eastern China	SRR25515159	SRP453313	new	PRJNA1002108	SAMN36834695	T1753	WGS of MTB: homo sapiens	WGS	GENOMIC	RANDOM	PAIRED	Illumina	Illumina HiSeq 4000	WGS of Mycobacterium tuberculosis strain, paired reads	fastq	T1753.IS300_Clean.1.fastq.gz	T1753.IS300_Clean.2.fastq.gz
NC_000962	1	4411532	7115026	4354063	98.6973	241.806	68.9	59.1	T1750	lineage2	lineage2.2.1	Shandong Province	Eastern China	SRR25515160	SRP453313	new	PRJNA1002108	SAMN36834694	T1750	WGS of MTB: homo sapiens	WGS	GENOMIC	RANDOM	PAIRED	Illumina	Illumina HiSeq 4000	WGS of Mycobacterium tuberculosis strain, paired reads	fastq	T1750.IS300_Clean.1.fastq.gz	T1750.IS300_Clean.2.fastq.gz
NC_000962	1	4411532	7196808	4357009	98.7641	244.597	68.9	59.1	T1746	lineage2	lineage2.2.1	Shandong Province	Eastern China	SRR25515161	SRP453313	new	PRJNA1002108	SAMN36834693	T1746	WGS of MTB: homo sapiens	WGS	GENOMIC	RANDOM	PAIRED	Illumina	Illumina HiSeq 4000	WGS of Mycobacterium tuberculosis strain, paired reads	fastq	T1746.IS300_Clean.1.fastq.gz	T1746.IS300_Clean.2.fastq.gz
NC_000962	1	4411532	7022028	4357640	98.7784	238.638	69	59.1	T1744	lineage2	lineage2.2.1	Shandong Province	Eastern China	SRR25515162	SRP453313	new	PRJNA1002108	SAMN36834692	T1744	WGS of MTB: homo sapiens	WGS	GENOMIC	RANDOM	PAIRED	Illumina	Illumina HiSeq 4000	WGS of Mycobacterium tuberculosis strain, paired reads	fastq	T1744.IS300_Clean.1.fastq.gz	T1744.IS300_Clean.2.fastq.gz
NC_000962	1	4411532	7154588	4360745	98.8488	243.156	69	59.2	T1743	lineage2	lineage2.2.1	Shandong Province	Eastern China	SRR25515164	SRP453313	new	PRJNA1002108	SAMN36834691	T1743	WGS of MTB: homo sapiens	WGS	GENOMIC	RANDOM	PAIRED	Illumina	Illumina HiSeq 4000	WGS of Mycobacterium tuberculosis strain, paired reads	fastq	T1743.IS300_Clean.1.fastq.gz	T1743.IS300_Clean.2.fastq.gz
NC_000962	1	4411532	7001551	4383891	99.3734	237.973	70.2	59.4	T1741	lineage4	lineage4.4.2	Shandong Province	Eastern China	SRR25515165	SRP453313	new	PRJNA1002108	SAMN36834690	T1741	WGS of MTB: homo sapiens	WGS	GENOMIC	RANDOM	PAIRED	Illumina	Illumina HiSeq 4000	WGS of Mycobacterium tuberculosis strain, paired reads	fastq	T1741.IS300_Clean.1.fastq.gz	T1741.IS300_Clean.2.fastq.gz
NC_000962	1	4411532	7156738	4356541	98.7535	243.27	69.9	59.2	T174	lineage2	lineage2.2.1	Shandong Province	Eastern China	SRR25515166	SRP453313	new	PRJNA1002108	SAMN36834689	T174	WGS of MTB: homo sapiens	WGS	GENOMIC	RANDOM	PAIRED	Illumina	Illumina HiSeq 4000	WGS of Mycobacterium tuberculosis strain, paired reads	fastq	T174.IS300_Clean.1.fastq.gz	T174.IS300_Clean.2.fastq.gz
NC_000962	1	4411532	7213006	4360196	98.8363	245.168	69	59.3	T1734	lineage2	lineage2.2.1	Shandong Province	Eastern China	SRR25515167	SRP453313	new	PRJNA1002108	SAMN36834688	T1734	WGS of MTB: homo sapiens	WGS	GENOMIC	RANDOM	PAIRED	Illumina	Illumina HiSeq 4000	WGS of Mycobacterium tuberculosis strain, paired reads	fastq	T1734.IS300_Clean.1.fastq.gz	T1734.IS300_Clean.2.fastq.gz
NC_000962	1	4411532	7146592	4362361	98.8854	242.885	69	59.1	T1726	lineage2	lineage2.2.1	Shandong Province	Eastern China	SRR25515168	SRP453313	new	PRJNA1002108	SAMN36834687	T1726	WGS of MTB: homo sapiens	WGS	GENOMIC	RANDOM	PAIRED	Illumina	Illumina HiSeq 4000	WGS of Mycobacterium tuberculosis strain, paired reads	fastq	T1726.IS300_Clean.1.fastq.gz	T1726.IS300_Clean.2.fastq.gz
NC_000962	1	4411532	7096186	4360895	98.8522	241.162	68.9	59.2	T1724	lineage2	lineage2.2.1	Shandong Province	Eastern China	SRR25515169	SRP453313	new	PRJNA1002108	SAMN36834686	T1724	WGS of MTB: homo sapiens	WGS	GENOMIC	RANDOM	PAIRED	Illumina	Illumina HiSeq 4000	WGS of Mycobacterium tuberculosis strain, paired reads	fastq	T1724.IS300_Clean.1.fastq.gz	T1724.IS300_Clean.2.fastq.gz
NC_000962	1	4411532	7076786	4363157	98.9034	240.483	69.1	59.1	T1720	lineage2	lineage2.2.1	Shandong Province	Eastern China	SRR25515170	SRP453313	new	PRJNA1002108	SAMN36834685	T1720	WGS of MTB: homo sapiens	WGS	GENOMIC	RANDOM	PAIRED	Illumina	Illumina HiSeq 4000	WGS of Mycobacterium tuberculosis strain, paired reads	fastq	T1720.IS300_Clean.1.fastq.gz	T1720.IS300_Clean.2.fastq.gz
NC_000962	1	4411532	6724472	4347599	98.5508	228.54	68.7	59.2	T172	lineage2	lineage2.2.1	Shandong Province	Eastern China	SRR25515171	SRP453313	new	PRJNA1002108	SAMN36834684	T172	WGS of MTB: homo sapiens	WGS	GENOMIC	RANDOM	PAIRED	Illumina	Illumina HiSeq 4000	WGS of Mycobacterium tuberculosis strain, paired reads	fastq	T172.IS300_Clean.1.fastq.gz	T172.IS300_Clean.2.fastq.gz
NC_000962	1	4411532	7101572	4361233	98.8598	241.325	69.1	59.4	T1717	lineage2	lineage2.2.2	Shandong Province	Eastern China	SRR25515172	SRP453313	new	PRJNA1002108	SAMN36834683	T1717	WGS of MTB: homo sapiens	WGS	GENOMIC	RANDOM	PAIRED	Illumina	Illumina HiSeq 4000	WGS of Mycobacterium tuberculosis strain, paired reads	fastq	T1717.IS300_Clean.1.fastq.gz	T1717.IS300_Clean.2.fastq.gz
NC_000962	1	4411532	6808606	4358032	98.7873	231.397	69	59.2	T1715	lineage2	lineage2.2.1	Shandong Province	Eastern China	SRR25515173	SRP453313	new	PRJNA1002108	SAMN36834682	T1715	WGS of MTB: homo sapiens	WGS	GENOMIC	RANDOM	PAIRED	Illumina	Illumina HiSeq 4000	WGS of Mycobacterium tuberculosis strain, paired reads	fastq	T1715.IS300_Clean.1.fastq.gz	T1715.IS300_Clean.2.fastq.gz
NC_000962	1	4411532	7128219	4362510	98.8888	242.254	69.1	59.2	T1708	lineage2	lineage2.2.1	Shandong Province	Eastern China	SRR25515175	SRP453313	new	PRJNA1002108	SAMN36834681	T1708	WGS of MTB: homo sapiens	WGS	GENOMIC	RANDOM	PAIRED	Illumina	Illumina HiSeq 4000	WGS of Mycobacterium tuberculosis strain, paired reads	fastq	T1708.IS300_Clean.1.fastq.gz	T1708.IS300_Clean.2.fastq.gz
NC_000962	1	4411532	7164915	4362275	98.8834	243.515	68.9	59.1	T1707	lineage2	lineage2.2.1	Shandong Province	Eastern China	SRR25515176	SRP453313	new	PRJNA1002108	SAMN36834680	T1707	WGS of MTB: homo sapiens	WGS	GENOMIC	RANDOM	PAIRED	Illumina	Illumina HiSeq 4000	WGS of Mycobacterium tuberculosis strain, paired reads	fastq	T1707.IS300_Clean.1.fastq.gz	T1707.IS300_Clean.2.fastq.gz
NC_000962	1	4411532	7054725	4366457	98.9782	239.748	68.9	59.1	T1704	lineage2	lineage2.2.1	Shandong Province	Eastern China	SRR25515177	SRP453313	new	PRJNA1002108	SAMN36834679	T1704	WGS of MTB: homo sapiens	WGS	GENOMIC	RANDOM	PAIRED	Illumina	Illumina HiSeq 4000	WGS of Mycobacterium tuberculosis strain, paired reads	fastq	T1704.IS300_Clean.1.fastq.gz	T1704.IS300_Clean.2.fastq.gz
NC_000962	1	4411532	7050261	4368349	99.0211	239.588	69	59.2	T1698	lineage2	lineage2.2.1	Shandong Province	Eastern China	SRR25515178	SRP453313	new	PRJNA1002108	SAMN36834678	T1698	WGS of MTB: homo sapiens	WGS	GENOMIC	RANDOM	PAIRED	Illumina	Illumina HiSeq 4000	WGS of Mycobacterium tuberculosis strain, paired reads	fastq	T1698.IS300_Clean.1.fastq.gz	T1698.IS300_Clean.2.fastq.gz
NC_000962	1	4411532	7049282	4370364	99.0668	239.563	68.9	59.2	T1694	lineage2	lineage2.2.1	Shandong Province	Eastern China	SRR25515179	SRP453313	new	PRJNA1002108	SAMN36834677	T1694	WGS of MTB: homo sapiens	WGS	GENOMIC	RANDOM	PAIRED	Illumina	Illumina HiSeq 4000	WGS of Mycobacterium tuberculosis strain, paired reads	fastq	T1694.IS300_Clean.1.fastq.gz	T1694.IS300_Clean.2.fastq.gz
NC_000962	1	4411532	7052450	4367606	99.0043	239.672	69	59.1	T1693	lineage2	lineage2.2.1	Shandong Province	Eastern China	SRR25515180	SRP453313	new	PRJNA1002108	SAMN36834676	T1693	WGS of MTB: homo sapiens	WGS	GENOMIC	RANDOM	PAIRED	Illumina	Illumina HiSeq 4000	WGS of Mycobacterium tuberculosis strain, paired reads	fastq	T1693.IS300_Clean.1.fastq.gz	T1693.IS300_Clean.2.fastq.gz
NC_000962	1	4411532	7046872	4365484	98.9562	239.48	69.1	59.1	T1692	lineage2	lineage2.2.1	Shandong Province	Eastern China	SRR25515181	SRP453313	new	PRJNA1002108	SAMN36834675	T1692	WGS of MTB: homo sapiens	WGS	GENOMIC	RANDOM	PAIRED	Illumina	Illumina HiSeq 4000	WGS of Mycobacterium tuberculosis strain, paired reads	fastq	T1692.IS300_Clean.1.fastq.gz	T1692.IS300_Clean.2.fastq.gz
NC_000962	1	4411532	6718027	4363347	98.9077	228.276	69.1	59.1	T1690	lineage2	lineage2.2.1	Shandong Province	Eastern China	SRR25515182	SRP453313	new	PRJNA1002108	SAMN36834674	T1690	WGS of MTB: homo sapiens	WGS	GENOMIC	RANDOM	PAIRED	Illumina	Illumina HiSeq 4000	WGS of Mycobacterium tuberculosis strain, paired reads	fastq	T1690.IS300_Clean.1.fastq.gz	T1690.IS300_Clean.2.fastq.gz
NC_000962	1	4411532	6849787	4370362	99.0668	232.81	68.7	59.5	T1686	lineage4	lineage4.4.2	Shandong Province	Eastern China	SRR25515183	SRP453313	new	PRJNA1002108	SAMN36834673	T1686	WGS of MTB: homo sapiens	WGS	GENOMIC	RANDOM	PAIRED	Illumina	Illumina HiSeq 4000	WGS of Mycobacterium tuberculosis strain, paired reads	fastq	T1686.IS300_Clean.1.fastq.gz	T1686.IS300_Clean.2.fastq.gz
NC_000962	1	4411532	7315355	4352427	98.6602	248.658	69.6	59.2	T168	lineage2	lineage2.2.1	Shandong Province	Eastern China	SRR25515184	SRP453313	new	PRJNA1002108	SAMN36834672	T168	WGS of MTB: homo sapiens	WGS	GENOMIC	RANDOM	PAIRED	Illumina	Illumina HiSeq 4000	WGS of Mycobacterium tuberculosis strain, paired reads	fastq	T168.IS300_Clean.1.fastq.gz	T168.IS300_Clean.2.fastq.gz
NC_000962	1	4411532	6987010	4354761	98.7131	237.418	68.9	59.2	T1679	lineage2	lineage2.2.1	Shandong Province	Eastern China	SRR25515186	SRP453313	new	PRJNA1002108	SAMN36834671	T1679	WGS of MTB: homo sapiens	WGS	GENOMIC	RANDOM	PAIRED	Illumina	Illumina HiSeq 4000	WGS of Mycobacterium tuberculosis strain, paired reads	fastq	T1679.IS300_Clean.1.fastq.gz	T1679.IS300_Clean.2.fastq.gz
NC_000962	1	4411532	7225057	4356596	98.7547	245.573	68.6	59.2	T1678	lineage2	lineage2.2.1	Shandong Province	Eastern China	SRR25515187	SRP453313	new	PRJNA1002108	SAMN36834670	T1678	WGS of MTB: homo sapiens	WGS	GENOMIC	RANDOM	PAIRED	Illumina	Illumina HiSeq 4000	WGS of Mycobacterium tuberculosis strain, paired reads	fastq	T1678.IS300_Clean.1.fastq.gz	T1678.IS300_Clean.2.fastq.gz
NC_000962	1	4411532	7232428	4380465	99.2958	245.829	69.1	59.1	T167	lineage2	lineage2.2.1	Shandong Province	Eastern China	SRR25515188	SRP453313	new	PRJNA1002108	SAMN36834669	T167	WGS of MTB: homo sapiens	WGS	GENOMIC	RANDOM	PAIRED	Illumina	Illumina HiSeq 4000	WGS of Mycobacterium tuberculosis strain, paired reads	fastq	T167.IS300_Clean.1.fastq.gz	T167.IS300_Clean.2.fastq.gz
NC_000962	1	4411532	7055556	4366173	98.9718	239.764	68.9	59.4	T1668	lineage2	lineage2.2.2	Shandong Province	Eastern China	SRR25515189	SRP453313	new	PRJNA1002108	SAMN36834668	T1668	WGS of MTB: homo sapiens	WGS	GENOMIC	RANDOM	PAIRED	Illumina	Illumina HiSeq 4000	WGS of Mycobacterium tuberculosis strain, paired reads	fastq	T1668.IS300_Clean.1.fastq.gz	T1668.IS300_Clean.2.fastq.gz
NC_000962	1	4411532	6712572	4354695	98.7116	228.119	68.6	59.1	T1667	lineage2	lineage2.2.1	Shandong Province	Eastern China	SRR25515190	SRP453313	new	PRJNA1002108	SAMN36834667	T1667	WGS of MTB: homo sapiens	WGS	GENOMIC	RANDOM	PAIRED	Illumina	Illumina HiSeq 4000	WGS of Mycobacterium tuberculosis strain, paired reads	fastq	T1667.IS300_Clean.1.fastq.gz	T1667.IS300_Clean.2.fastq.gz
NC_000962	1	4411532	6776785	4349730	98.5991	230.321	68.5	59.1	T1666	lineage2	lineage2.2.1	Shandong Province	Eastern China	SRR25515447	SRP453313	new	PRJNA1002108	SAMN36834666	T1666	WGS of MTB: homo sapiens	WGS	GENOMIC	RANDOM	PAIRED	Illumina	Illumina HiSeq 4000	WGS of Mycobacterium tuberculosis strain, paired reads	fastq	T1666.IS300_Clean.1.fastq.gz	T1666.IS300_Clean.2.fastq.gz
NC_000962	1	4411532	6887298	4347169	98.541	234.087	68.6	59.2	T1665	lineage2	lineage2.2.1	Shandong Province	Eastern China	SRR25515448	SRP453313	new	PRJNA1002108	SAMN36834665	T1665	WGS of MTB: homo sapiens	WGS	GENOMIC	RANDOM	PAIRED	Illumina	Illumina HiSeq 4000	WGS of Mycobacterium tuberculosis strain, paired reads	fastq	T1665.IS300_Clean.1.fastq.gz	T1665.IS300_Clean.2.fastq.gz
NC_000962	1	4411532	6683184	4383417	99.3627	227.109	68.7	59.2	T1663	lineage2	lineage2.2.1	Shandong Province	Eastern China	SRR25515449	SRP453313	new	PRJNA1002108	SAMN36834664	T1663	WGS of MTB: homo sapiens	WGS	GENOMIC	RANDOM	PAIRED	Illumina	Illumina HiSeq 4000	WGS of Mycobacterium tuberculosis strain, paired reads	fastq	T1663.IS300_Clean.1.fastq.gz	T1663.IS300_Clean.2.fastq.gz
NC_000962	1	4411532	7229784	4341323	98.4085	245.721	68.8	59.2	T166	lineage2	lineage2.2.1	Shandong Province	Eastern China	SRR25515450	SRP453313	new	PRJNA1002108	SAMN36834663	T166	WGS of MTB: homo sapiens	WGS	GENOMIC	RANDOM	PAIRED	Illumina	Illumina HiSeq 4000	WGS of Mycobacterium tuberculosis strain, paired reads	fastq	T166.IS300_Clean.1.fastq.gz	T166.IS300_Clean.2.fastq.gz
NC_000962	1	4411532	6716983	4352624	98.6647	228.258	68.6	59.2	T1659	lineage2	lineage2.2.1	Shandong Province	Eastern China	SRR25515451	SRP453313	new	PRJNA1002108	SAMN36834662	T1659	WGS of MTB: homo sapiens	WGS	GENOMIC	RANDOM	PAIRED	Illumina	Illumina HiSeq 4000	WGS of Mycobacterium tuberculosis strain, paired reads	fastq	T1659.IS300_Clean.1.fastq.gz	T1659.IS300_Clean.2.fastq.gz
NC_000962	1	4411532	7139486	4350304	98.6121	242.658	68.8	59.2	T1655	lineage2	lineage2.2.1	Shandong Province	Eastern China	SRR25515453	SRP453313	new	PRJNA1002108	SAMN36834661	T1655	WGS of MTB: homo sapiens	WGS	GENOMIC	RANDOM	PAIRED	Illumina	Illumina HiSeq 4000	WGS of Mycobacterium tuberculosis strain, paired reads	fastq	T1655.IS300_Clean.1.fastq.gz	T1655.IS300_Clean.2.fastq.gz
NC_000962	1	4411532	6706919	4356137	98.7443	227.902	68.7	59.1	T1647	lineage2	lineage2.2.1	Shandong Province	Eastern China	SRR25515454	SRP453313	new	PRJNA1002108	SAMN36834660	T1647	WGS of MTB: homo sapiens	WGS	GENOMIC	RANDOM	PAIRED	Illumina	Illumina HiSeq 4000	WGS of Mycobacterium tuberculosis strain, paired reads	fastq	T1647.IS300_Clean.1.fastq.gz	T1647.IS300_Clean.2.fastq.gz
NC_000962	1	4411532	6722484	4357891	98.7841	228.44	68.6	59.1	T1645	lineage2	lineage2.2.1	Shandong Province	Eastern China	SRR25515455	SRP453313	new	PRJNA1002108	SAMN36834659	T1645	WGS of MTB: homo sapiens	WGS	GENOMIC	RANDOM	PAIRED	Illumina	Illumina HiSeq 4000	WGS of Mycobacterium tuberculosis strain, paired reads	fastq	T1645.IS300_Clean.1.fastq.gz	T1645.IS300_Clean.2.fastq.gz
NC_000962	1	4411532	6485703	4353516	98.6849	220.396	68.6	59.1	T1644	lineage2	lineage2.2.1	Shandong Province	Eastern China	SRR25515456	SRP453313	new	PRJNA1002108	SAMN36834658	T1644	WGS of MTB: homo sapiens	WGS	GENOMIC	RANDOM	PAIRED	Illumina	Illumina HiSeq 4000	WGS of Mycobacterium tuberculosis strain, paired reads	fastq	T1644.IS300_Clean.1.fastq.gz	T1644.IS300_Clean.2.fastq.gz
NC_000962	1	4411532	6773623	4347444	98.5473	230.188	68.7	59.2	T1642	lineage2	lineage2.2.1	Shandong Province	Eastern China	SRR25515457	SRP453313	new	PRJNA1002108	SAMN36834657	T1642	WGS of MTB: homo sapiens	WGS	GENOMIC	RANDOM	PAIRED	Illumina	Illumina HiSeq 4000	WGS of Mycobacterium tuberculosis strain, paired reads	fastq	T1642.IS300_Clean.1.fastq.gz	T1642.IS300_Clean.2.fastq.gz
NC_000962	1	4411532	6603374	4351810	98.6462	224.382	68.7	59.2	T1640	lineage2	lineage2.2.1	Shandong Province	Eastern China	SRR25515458	SRP453313	new	PRJNA1002108	SAMN36834656	T1640	WGS of MTB: homo sapiens	WGS	GENOMIC	RANDOM	PAIRED	Illumina	Illumina HiSeq 4000	WGS of Mycobacterium tuberculosis strain, paired reads	fastq	T1640.IS300_Clean.1.fastq.gz	T1640.IS300_Clean.2.fastq.gz
NC_000962	1	4411532	7219139	4407426	99.9069	245.375	69.1	59.3	T164	lineage4	lineage4.4.2	Shandong Province	Eastern China	SRR25515459	SRP453313	new	PRJNA1002108	SAMN36834655	T164	WGS of MTB: homo sapiens	WGS	GENOMIC	RANDOM	PAIRED	Illumina	Illumina HiSeq 4000	WGS of Mycobacterium tuberculosis strain, paired reads	fastq	T164.IS300_Clean.1.fastq.gz	T164.IS300_Clean.2.fastq.gz
NC_000962	1	4411532	6971900	4373588	99.1399	236.938	70.1	59.2	T1636	lineage2	lineage2.2.1	Shandong Province	Eastern China	SRR25515460	SRP453313	new	PRJNA1002108	SAMN36834654	T1636	WGS of MTB: homo sapiens	WGS	GENOMIC	RANDOM	PAIRED	Illumina	Illumina HiSeq 4000	WGS of Mycobacterium tuberculosis strain, paired reads	fastq	T1636.IS300_Clean.1.fastq.gz	T1636.IS300_Clean.2.fastq.gz
NC_000962	1	4411532	6948215	4370154	99.062	236.144	70.1	59.4	T1634	lineage2	lineage2.2.2	Shandong Province	Eastern China	SRR25515461	SRP453313	new	PRJNA1002108	SAMN36834653	T1634	WGS of MTB: homo sapiens	WGS	GENOMIC	RANDOM	PAIRED	Illumina	Illumina HiSeq 4000	WGS of Mycobacterium tuberculosis strain, paired reads	fastq	T1634.IS300_Clean.1.fastq.gz	T1634.IS300_Clean.2.fastq.gz
NC_000962	1	4411532	6914714	4384492	99.3871	235.001	70.1	59.4	T1630	lineage4	lineage4.5	Shandong Province	Eastern China	SRR25515462	SRP453313	new	PRJNA1002108	SAMN36834652	T1630	WGS of MTB: homo sapiens	WGS	GENOMIC	RANDOM	PAIRED	Illumina	Illumina HiSeq 4000	WGS of Mycobacterium tuberculosis strain, paired reads	fastq	T1630.IS300_Clean.1.fastq.gz	T1630.IS300_Clean.2.fastq.gz
NC_000962	1	4411532	7175360	4366101	98.9702	243.911	70.3	59.2	T163	lineage2	lineage2.2.1.1	Shandong Province	Eastern China	SRR25515465	SRP453313	new	PRJNA1002108	SAMN36834651	T163	WGS of MTB: homo sapiens	WGS	GENOMIC	RANDOM	PAIRED	Illumina	Illumina HiSeq 4000	WGS of Mycobacterium tuberculosis strain, paired reads	fastq	T163.IS300_Clean.1.fastq.gz	T163.IS300_Clean.2.fastq.gz
NC_000962	1	4411532	6767432	4356567	98.7541	229.969	70.2	59.2	T1628	lineage2	lineage2.2.1	Shandong Province	Eastern China	SRR25515466	SRP453313	new	PRJNA1002108	SAMN36834650	T1628	WGS of MTB: homo sapiens	WGS	GENOMIC	RANDOM	PAIRED	Illumina	Illumina HiSeq 4000	WGS of Mycobacterium tuberculosis strain, paired reads	fastq	T1628.IS300_Clean.1.fastq.gz	T1628.IS300_Clean.2.fastq.gz
[truncated: 2,154 more rows]
[truncated: 2 more columns]
